# Supplementary material for: Characteristics of the oral microbiome in youth exposed to caregiving adversity
Source: Brain Behav Immun Health. 2024 Aug 28;41:100850. doi: 10.1016/j.bbih.2024.100850 (PMC11401114; doi:10.1016/j.bbih.2024.100850)
Supplement: Multimedia component 2 [file mmc2.xls]

## Sheet: supplement 1 CA subgroups
These are the results of the abundance models described in the results, re-run with CA as a multicategorical variable including Comparison Group, domestic adoption, and internationalional adoption.
feature	metadata	value	coef	stderr	N	N.not.0	pval	qval
d__Bacteria.p__Actinobacteriota	antibiotics	Yes	-0.558009	0.247465	152	148	0.0259081	0.160661
d__Bacteria.p__Actinobacteriota	covid_impact	covid_impact	-0.143673	0.0640924	152	148	0.0267768	0.160661
d__Bacteria.p__Actinobacteriota	CA_subgroup	domestic	-0.52384	0.230515	152	148	0.0247938	0.160661
d__Bacteria.p__Actinobacteriota	CA_subgroup	international	-0.827013	0.329503	152	148	0.0133762	0.160661
d__Bacteria.p__Fusobacteriota	log_cortisol	log_cortisol	0.151065	0.0640565	152	146	0.0199353	0.160661
d__Bacteria.p__Actinobacteriota	child_age_years	child_age_years	-0.0875143	0.0652826	152	148	0.182539	0.697826
d__Bacteria.p__Actinobacteriota	antibiotics	DK or NA	0.214994	0.194349	152	148	0.270788	0.697826
d__Bacteria.p__Actinobacteriota	CA_domestic:log_cortisol	CA_domestic:log_cortisol	-0.111013	0.0752993	152	148	0.142959	0.697826
d__Bacteria.p__Actinobacteriota	CA_international:log_cortisol	CA_international:log_cortisol	-0.0882	0.072815	152	148	0.228107	0.697826
d__Bacteria.p__Fusobacteriota	breastfeeding	combination	-0.165575	0.151194	152	146	0.275603	0.697826
d__Bacteria.p__Fusobacteriota	antibiotics	Yes	-0.216636	0.199284	152	146	0.279131	0.697826
d__Bacteria.p__Fusobacteriota	CA_domestic:log_cortisol	CA_domestic:log_cortisol	0.0761908	0.0606386	152	146	0.211325	0.697826
d__Bacteria.p__Actinobacteriota	child_sex	male	0.115853	0.128613	152	148	0.369462	0.722938
d__Bacteria.p__Actinobacteriota	breastfeeding	DK or NA	-0.236051	0.316966	152	148	0.457861	0.722938
d__Bacteria.p__Actinobacteriota	c_section	Yes	-0.116457	0.155661	152	148	0.455804	0.722938
d__Bacteria.p__Fusobacteriota	breastfeeding	DK or NA	0.217038	0.255252	152	146	0.396818	0.722938
d__Bacteria.p__Fusobacteriota	c_section	DK or NA	-0.150374	0.182584	152	146	0.411767	0.722938
d__Bacteria.p__Fusobacteriota	antibiotics	DK or NA	-0.13954	0.156509	152	146	0.374359	0.722938
d__Bacteria.p__Fusobacteriota	CA_subgroup	domestic	-0.158995	0.185634	152	146	0.393389	0.722938
d__Bacteria.p__Actinobacteriota	breastfeeding	combination	-0.114972	0.187748	152	148	0.541421	0.738302
d__Bacteria.p__Actinobacteriota	log_cortisol	log_cortisol	0.0532138	0.0795436	152	148	0.504756	0.738302
d__Bacteria.p__Fusobacteriota	CA_international:log_cortisol	CA_international:log_cortisol	-0.0368175	0.058638	152	146	0.531248	0.738302
d__Bacteria.p__Fusobacteriota	child_age_years	child_age_years	0.0294528	0.0525721	152	146	0.576337	0.751744
d__Bacteria.p__Actinobacteriota	breastfeeding	formula	0.100109	0.248552	152	148	0.687818	0.828232
d__Bacteria.p__Actinobacteriota	c_section	DK or NA	0.0826892	0.226728	152	148	0.715957	0.828232
d__Bacteria.p__Fusobacteriota	child_sex	male	-0.0299394	0.103572	152	146	0.773017	0.828232
d__Bacteria.p__Fusobacteriota	breastfeeding	formula	-0.0694895	0.200159	152	146	0.729056	0.828232
d__Bacteria.p__Fusobacteriota	covid_impact	covid_impact	-0.0159942	0.0516136	152	146	0.757174	0.828232
d__Bacteria.p__Fusobacteriota	CA_subgroup	international	-0.0653682	0.265349	152	146	0.805824	0.833611
d__Bacteria.p__Fusobacteriota	c_section	Yes	0.00641723	0.125354	152	146	0.959255	0.959255
d__Bacteria.p__Actinobacteriota.c__Actinobacteria	covid_impact	covid_impact	-0.156419	0.0606782	152	152	0.011121	0.0556051
d__Bacteria.p__Actinobacteriota.c__Actinobacteria	CA_subgroup	domestic	-0.640231	0.218235	152	152	0.00399715	0.0556051
d__Bacteria.p__Actinobacteriota.c__Actinobacteria	CA_subgroup	international	-0.831527	0.31195	152	152	0.00871776	0.0556051
d__Bacteria.p__Actinobacteriota.c__Actinobacteria	child_age_years	child_age_years	-0.119441	0.0618049	152	152	0.0555903	0.208464
d__Bacteria.p__Actinobacteriota.c__Actinobacteria	antibiotics	Yes	-0.412663	0.234283	152	152	0.0806574	0.241972
d__Bacteria.p__Actinobacteriota.c__Actinobacteria	breastfeeding	formula	0.254932	0.235312	152	152	0.280759	0.580554
d__Bacteria.p__Actinobacteriota.c__Actinobacteria	CA_domestic:log_cortisol	CA_domestic:log_cortisol	-0.0763386	0.0712881	152	152	0.286336	0.580554
d__Bacteria.p__Actinobacteriota.c__Actinobacteria	CA_international:log_cortisol	CA_international:log_cortisol	-0.0703297	0.0689362	152	152	0.309629	0.580554
d__Bacteria.p__Actinobacteriota.c__Actinobacteria	child_sex	male	0.0952271	0.121762	152	152	0.435673	0.671281
d__Bacteria.p__Actinobacteriota.c__Actinobacteria	c_section	DK or NA	0.147842	0.21465	152	152	0.492273	0.671281
d__Bacteria.p__Actinobacteriota.c__Actinobacteria	antibiotics	DK or NA	0.129897	0.183996	152	152	0.481537	0.671281
d__Bacteria.p__Actinobacteriota.c__Actinobacteria	breastfeeding	DK or NA	-0.143846	0.300081	152	152	0.632536	0.677717
d__Bacteria.p__Actinobacteriota.c__Actinobacteria	breastfeeding	combination	-0.102377	0.177747	152	152	0.565687	0.677717
d__Bacteria.p__Actinobacteriota.c__Actinobacteria	log_cortisol	log_cortisol	0.0368398	0.0753063	152	152	0.625572	0.677717
d__Bacteria.p__Actinobacteriota.c__Actinobacteria	c_section	Yes	-0.0142302	0.147369	152	152	0.923232	0.923232
d__Bacteria.p__Actinobacteriota.c__Actinobacteria.o__Actinomycetales	CA_subgroup	domestic	-0.679794	0.262956	152	150	0.0108988	0.140029
d__Bacteria.p__Actinobacteriota.c__Actinobacteria.o__Actinomycetales	CA_subgroup	international	-0.895962	0.375875	152	150	0.0186705	0.140029
d__Bacteria.p__Actinobacteriota.c__Actinobacteria.o__Actinomycetales	CA_domestic:log_cortisol	CA_domestic:log_cortisol	-0.182898	0.0858964	152	150	0.035224	0.17612
d__Bacteria.p__Actinobacteriota.c__Actinobacteria.o__Actinomycetales	breastfeeding	formula	0.502293	0.283531	152	150	0.0789442	0.296041
d__Bacteria.p__Actinobacteriota.c__Actinobacteria.o__Actinomycetales	c_section	Yes	-0.255034	0.177568	152	150	0.153466	0.460399
d__Bacteria.p__Actinobacteriota.c__Actinobacteria.o__Actinomycetales	child_age_years	child_age_years	-0.0799954	0.0744699	152	150	0.284837	0.570665
d__Bacteria.p__Actinobacteriota.c__Actinobacteria.o__Actinomycetales	child_sex	male	0.151327	0.146713	152	150	0.304355	0.570665
d__Bacteria.p__Actinobacteriota.c__Actinobacteria.o__Actinomycetales	log_cortisol	log_cortisol	0.0968679	0.0907379	152	150	0.287811	0.570665
d__Bacteria.p__Actinobacteriota.c__Actinobacteria.o__Actinomycetales	antibiotics	DK or NA	0.188243	0.2217	152	150	0.397481	0.639576
d__Bacteria.p__Actinobacteriota.c__Actinobacteria.o__Actinomycetales	antibiotics	Yes	-0.225281	0.282291	152	150	0.426384	0.639576
d__Bacteria.p__Actinobacteriota.c__Actinobacteria.o__Actinomycetales	CA_international:log_cortisol	CA_international:log_cortisol	-0.0550087	0.0830624	152	150	0.509046	0.694153
d__Bacteria.p__Actinobacteriota.c__Actinobacteria.o__Actinomycetales	breastfeeding	combination	-0.117104	0.21417	152	150	0.585521	0.731902
d__Bacteria.p__Actinobacteriota.c__Actinobacteria.o__Actinomycetales	breastfeeding	DK or NA	0.150588	0.361573	152	150	0.677785	0.782059
d__Bacteria.p__Actinobacteriota.c__Actinobacteria.o__Actinomycetales	c_section	DK or NA	-0.0404815	0.258636	152	150	0.875881	0.928559
d__Bacteria.p__Actinobacteriota.c__Actinobacteria.o__Actinomycetales	covid_impact	covid_impact	-0.0065685	0.0731123	152	150	0.928559	0.928559
d__Bacteria.p__Fusobacteriota.c__Fusobacteriia.o__Fusobacteriales.f__Leptotrichiaceae	CA_subgroup	domestic	-0.902086	0.326795	152	149	0.00665694	0.160286
d__Bacteria.p__Actinobacteriota.c__Actinobacteria.o__Actinomycetales.f__Actinomycetaceae	CA_subgroup	domestic	-0.730897	0.28194	152	150	0.0106857	0.160286
d__Bacteria.p__Actinobacteriota.c__Actinobacteria.o__Actinomycetales.f__Actinomycetaceae	CA_subgroup	international	-0.968571	0.403012	152	150	0.0177397	0.177397
d__Bacteria.p__Fusobacteriota.c__Fusobacteriia.o__Fusobacteriales.f__Leptotrichiaceae	CA_subgroup	international	-1.06494	0.467128	152	149	0.0243443	0.182583
d__Bacteria.p__Actinobacteriota.c__Actinobacteria.o__Actinomycetales.f__Actinomycetaceae	CA_domestic:log_cortisol	CA_domestic:log_cortisol	-0.182492	0.0920978	152	150	0.0497658	0.298595
d__Bacteria.p__Fusobacteriota.c__Fusobacteriia.o__Fusobacteriales.f__Leptotrichiaceae	log_cortisol	log_cortisol	0.212819	0.112767	152	149	0.0614842	0.307421
d__Bacteria.p__Actinobacteriota.c__Actinobacteria.o__Actinomycetales.f__Actinomycetaceae	breastfeeding	formula	0.476972	0.304001	152	150	0.119222	0.510951
d__Bacteria.p__Actinobacteriota.c__Actinobacteria.o__Actinomycetales.f__Actinomycetaceae	c_section	Yes	-0.283686	0.190388	152	150	0.138773	0.520398
d__Bacteria.p__Fusobacteriota.c__Fusobacteriia.o__Fusobacteriales.f__Leptotrichiaceae	c_section	Yes	-0.284349	0.220677	152	149	0.19998	0.666599
d__Bacteria.p__Fusobacteriota.c__Fusobacteriia.o__Fusobacteriales.f__Leptotrichiaceae	breastfeeding	combination	-0.257756	0.266166	152	149	0.334743	0.677895
d__Bacteria.p__Fusobacteriota.c__Fusobacteriia.o__Fusobacteriales.f__Leptotrichiaceae	antibiotics	Yes	-0.365244	0.350825	152	149	0.29987	0.677895
d__Bacteria.p__Fusobacteriota.c__Fusobacteriia.o__Fusobacteriales.f__Leptotrichiaceae	CA_domestic:log_cortisol	CA_domestic:log_cortisol	-0.103631	0.10675	152	149	0.333559	0.677895
d__Bacteria.p__Actinobacteriota.c__Actinobacteria.o__Actinomycetales.f__Actinomycetaceae	child_sex	male	0.174484	0.157306	152	150	0.269507	0.677895
d__Bacteria.p__Actinobacteriota.c__Actinobacteria.o__Actinomycetales.f__Actinomycetaceae	antibiotics	Yes	-0.322082	0.302672	152	150	0.289354	0.677895
d__Bacteria.p__Actinobacteriota.c__Actinobacteria.o__Actinomycetales.f__Actinomycetaceae	log_cortisol	log_cortisol	0.0933956	0.0972888	152	150	0.338947	0.677895
d__Bacteria.p__Actinobacteriota.c__Actinobacteria.o__Actinomycetales.f__Actinomycetaceae	child_age_years	child_age_years	-0.0695424	0.0798464	152	150	0.385477	0.72277
d__Bacteria.p__Actinobacteriota.c__Actinobacteria.o__Actinomycetales.f__Actinomycetaceae	antibiotics	DK or NA	0.19142	0.237706	152	150	0.422211	0.745079
d__Bacteria.p__Fusobacteriota.c__Fusobacteriia.o__Fusobacteriales.f__Leptotrichiaceae	breastfeeding	DK or NA	0.338145	0.449354	152	149	0.45318	0.7553
d__Bacteria.p__Actinobacteriota.c__Actinobacteria.o__Actinomycetales.f__Actinomycetaceae	CA_international:log_cortisol	CA_international:log_cortisol	-0.0620595	0.0890592	152	150	0.487222	0.769297
d__Bacteria.p__Fusobacteriota.c__Fusobacteriia.o__Fusobacteriales.f__Leptotrichiaceae	CA_international:log_cortisol	CA_international:log_cortisol	-0.0665371	0.103228	152	149	0.520409	0.780614
d__Bacteria.p__Fusobacteriota.c__Fusobacteriia.o__Fusobacteriales.f__Leptotrichiaceae	child_age_years	child_age_years	0.029286	0.0925494	152	149	0.752208	0.810657
d__Bacteria.p__Fusobacteriota.c__Fusobacteriia.o__Fusobacteriales.f__Leptotrichiaceae	child_sex	male	-0.0566364	0.182332	152	149	0.756613	0.810657
d__Bacteria.p__Fusobacteriota.c__Fusobacteriia.o__Fusobacteriales.f__Leptotrichiaceae	breastfeeding	formula	0.190631	0.352366	152	149	0.589483	0.810657
d__Bacteria.p__Fusobacteriota.c__Fusobacteriia.o__Fusobacteriales.f__Leptotrichiaceae	c_section	DK or NA	0.112936	0.321427	152	149	0.725921	0.810657
d__Bacteria.p__Fusobacteriota.c__Fusobacteriia.o__Fusobacteriales.f__Leptotrichiaceae	antibiotics	DK or NA	0.0887138	0.275523	152	149	0.748012	0.810657
d__Bacteria.p__Fusobacteriota.c__Fusobacteriia.o__Fusobacteriales.f__Leptotrichiaceae	covid_impact	covid_impact	0.0320574	0.0908621	152	149	0.724832	0.810657
d__Bacteria.p__Actinobacteriota.c__Actinobacteria.o__Actinomycetales.f__Actinomycetaceae	breastfeeding	DK or NA	0.122555	0.387677	152	150	0.752443	0.810657
d__Bacteria.p__Actinobacteriota.c__Actinobacteria.o__Actinomycetales.f__Actinomycetaceae	breastfeeding	combination	-0.0827317	0.229633	152	150	0.719257	0.810657
d__Bacteria.p__Actinobacteriota.c__Actinobacteria.o__Actinomycetales.f__Actinomycetaceae	covid_impact	covid_impact	-0.0107319	0.0783907	152	150	0.891331	0.922067
d__Bacteria.p__Actinobacteriota.c__Actinobacteria.o__Actinomycetales.f__Actinomycetaceae	c_section	DK or NA	0.0187654	0.277309	152	150	0.946159	0.946159
d__Bacteria.p__Fusobacteriota.c__Fusobacteriia.o__Fusobacteriales.f__Leptotrichiaceae.g__Leptotrichia	CA_subgroup	domestic	-0.868705	0.325058	152	150	0.00855069	0.256521
d__Bacteria.p__Actinobacteriota.c__Actinobacteria.o__Actinomycetales.f__Actinomycetaceae.g__Actinomyces	CA_subgroup	domestic	-0.655437	0.271962	152	150	0.0174319	0.261479
d__Bacteria.p__Fusobacteriota.c__Fusobacteriia.o__Fusobacteriales.f__Leptotrichiaceae.g__Leptotrichia	CA_subgroup	international	-0.977263	0.464645	152	150	0.0374821	0.281116
d__Bacteria.p__Actinobacteriota.c__Actinobacteria.o__Actinomycetales.f__Actinomycetaceae.g__Actinomyces	CA_subgroup	international	-0.850067	0.388748	152	150	0.0306584	0.281116
d__Bacteria.p__Fusobacteriota.c__Fusobacteriia.o__Fusobacteriales.f__Leptotrichiaceae.g__Leptotrichia	log_cortisol	log_cortisol	0.20493	0.112167	152	150	0.0701245	0.350622
d__Bacteria.p__Actinobacteriota.c__Actinobacteria.o__Actinomycetales.f__Actinomycetaceae.g__Actinomyces	CA_domestic:log_cortisol	CA_domestic:log_cortisol	-0.167945	0.0888382	152	150	0.0610496	0.350622
d__Bacteria.p__Fusobacteriota.c__Fusobacteriia.o__Fusobacteriales.f__Leptotrichiaceae.g__Leptotrichia	c_section	Yes	-0.343075	0.219504	152	150	0.120633	0.456614
d__Bacteria.p__Actinobacteriota.c__Actinobacteria.o__Actinomycetales.f__Actinomycetaceae.g__Actinomyces	breastfeeding	formula	0.456919	0.293242	152	150	0.121764	0.456614
d__Bacteria.p__Actinobacteriota.c__Actinobacteria.o__Actinomycetales.f__Actinomycetaceae.g__Actinomyces	c_section	Yes	-0.268937	0.18365	152	150	0.145636	0.485453
d__Bacteria.p__Fusobacteriota.c__Fusobacteriia.o__Fusobacteriales.f__Leptotrichiaceae.g__Leptotrichia	antibiotics	Yes	-0.422393	0.34896	152	150	0.228434	0.623001
d__Bacteria.p__Actinobacteriota.c__Actinobacteria.o__Actinomycetales.f__Actinomycetaceae.g__Actinomyces	antibiotics	Yes	-0.365026	0.29196	152	150	0.213577	0.623001
d__Bacteria.p__Actinobacteriota.c__Actinobacteria.o__Actinomycetales.f__Actinomycetaceae.g__Actinomyces	child_sex	male	0.173375	0.151738	152	150	0.255426	0.638566
d__Bacteria.p__Fusobacteriota.c__Fusobacteriia.o__Fusobacteriales.f__Leptotrichiaceae.g__Leptotrichia	CA_domestic:log_cortisol	CA_domestic:log_cortisol	-0.112627	0.106183	152	150	0.290906	0.671322
d__Bacteria.p__Fusobacteriota.c__Fusobacteriia.o__Fusobacteriales.f__Leptotrichiaceae.g__Leptotrichia	child_age_years	child_age_years	0.0879725	0.0920575	152	150	0.341136	0.731005
d__Bacteria.p__Fusobacteriota.c__Fusobacteriia.o__Fusobacteriales.f__Leptotrichiaceae.g__Leptotrichia	breastfeeding	formula	0.217253	0.350493	152	150	0.536502	0.742188
d__Bacteria.p__Fusobacteriota.c__Fusobacteriia.o__Fusobacteriales.f__Leptotrichiaceae.g__Leptotrichia	breastfeeding	DK or NA	0.303466	0.446966	152	150	0.498447	0.742188
d__Bacteria.p__Fusobacteriota.c__Fusobacteriia.o__Fusobacteriales.f__Leptotrichiaceae.g__Leptotrichia	breastfeeding	combination	-0.173659	0.264751	152	150	0.513093	0.742188
d__Bacteria.p__Fusobacteriota.c__Fusobacteriia.o__Fusobacteriales.f__Leptotrichiaceae.g__Leptotrichia	CA_international:log_cortisol	CA_international:log_cortisol	-0.0812107	0.102679	152	150	0.430515	0.742188
d__Bacteria.p__Actinobacteriota.c__Actinobacteria.o__Actinomycetales.f__Actinomycetaceae.g__Actinomyces	child_age_years	child_age_years	-0.0468328	0.0770204	152	150	0.544271	0.742188
d__Bacteria.p__Actinobacteriota.c__Actinobacteria.o__Actinomycetales.f__Actinomycetaceae.g__Actinomyces	antibiotics	DK or NA	0.145009	0.229293	152	150	0.528288	0.742188
d__Bacteria.p__Actinobacteriota.c__Actinobacteria.o__Actinomycetales.f__Actinomycetaceae.g__Actinomyces	log_cortisol	log_cortisol	0.0700332	0.0938456	152	150	0.456934	0.742188
d__Bacteria.p__Actinobacteriota.c__Actinobacteria.o__Actinomycetales.f__Actinomycetaceae.g__Actinomyces	CA_international:log_cortisol	CA_international:log_cortisol	-0.0566773	0.0859072	152	150	0.510647	0.742188
d__Bacteria.p__Fusobacteriota.c__Fusobacteriia.o__Fusobacteriales.f__Leptotrichiaceae.g__Leptotrichia	child_sex	male	-0.093478	0.181363	152	150	0.607185	0.79198
d__Bacteria.p__Actinobacteriota.c__Actinobacteria.o__Actinomycetales.f__Actinomycetaceae.g__Actinomyces	covid_impact	covid_impact	-0.0297497	0.0756163	152	150	0.694683	0.868354
d__Bacteria.p__Fusobacteriota.c__Fusobacteriia.o__Fusobacteriales.f__Leptotrichiaceae.g__Leptotrichia	c_section	DK or NA	0.0681961	0.319718	152	150	0.831446	0.945195
d__Bacteria.p__Fusobacteriota.c__Fusobacteriia.o__Fusobacteriales.f__Leptotrichiaceae.g__Leptotrichia	antibiotics	DK or NA	0.0427356	0.274059	152	150	0.876339	0.945195
d__Bacteria.p__Actinobacteriota.c__Actinobacteria.o__Actinomycetales.f__Actinomycetaceae.g__Actinomyces	breastfeeding	DK or NA	0.0738966	0.373956	152	150	0.843678	0.945195
d__Bacteria.p__Actinobacteriota.c__Actinobacteria.o__Actinomycetales.f__Actinomycetaceae.g__Actinomyces	c_section	DK or NA	0.039726	0.267494	152	150	0.882182	0.945195
d__Bacteria.p__Fusobacteriota.c__Fusobacteriia.o__Fusobacteriales.f__Leptotrichiaceae.g__Leptotrichia	covid_impact	covid_impact	-0.0014843	0.0903792	152	150	0.986923	0.986923
d__Bacteria.p__Actinobacteriota.c__Actinobacteria.o__Actinomycetales.f__Actinomycetaceae.g__Actinomyces	breastfeeding	combination	-0.004281	0.221506	152	150	0.984612	0.986923
prophyromonas_sp	child_age_years	child_age_years	-0.60317	0.170976	152	38	0.00058989	0.0151259
prophyromonas_sp	CA_subgroup	domestic	2.03386	0.603721	152	38	0.00100839	0.0151259
r_mucilaginosa	CA_subgroup	domestic	2.67374	0.846303	152	76	0.00199049	0.0199049
prophyromonas_sp	breastfeeding	formula	-1.62358	0.650961	152	38	0.0139538	0.104654
r_mucilaginosa	log_cortisol	log_cortisol	0.655356	0.292033	152	76	0.0266131	0.138433
prophyromonas_sp	breastfeeding	DK or NA	-1.84968	0.830137	152	38	0.0276867	0.138433
r_mucilaginosa	c_section	DK or NA	-1.74696	0.832401	152	76	0.0378889	0.162381
r_mucilaginosa	covid_impact	covid_impact	-0.472233	0.235306	152	76	0.0469544	0.176079
prophyromonas_sp	CA_subgroup	international	1.67437	0.862972	152	38	0.05464	0.182133
prophyromonas_sp	c_section	Yes	0.691474	0.407679	152	38	0.0923922	0.277177
r_mucilaginosa	antibiotics	Yes	-1.23068	0.908533	152	76	0.178035	0.48555
r_mucilaginosa	CA_domestic:log_cortisol	CA_domestic:log_cortisol	-0.341763	0.276451	152	76	0.218721	0.546802
r_mucilaginosa	CA_subgroup	international	1.41973	1.20972	152	76	0.242825	0.560365
r_mucilaginosa	c_section	Yes	-0.449668	0.571489	152	76	0.432891	0.865782
prophyromonas_sp	covid_impact	covid_impact	-0.138183	0.167859	152	38	0.411983	0.865782
prophyromonas_sp	child_sex	male	0.243777	0.33684	152	38	0.470614	0.882401
r_mucilaginosa	child_age_years	child_age_years	-0.102631	0.239676	152	76	0.669248	0.920528
r_mucilaginosa	child_sex	male	-0.217942	0.472186	152	76	0.645212	0.920528
r_mucilaginosa	breastfeeding	formula	-0.421147	0.912524	152	76	0.645241	0.920528
r_mucilaginosa	antibiotics	DK or NA	0.299841	0.713524	152	76	0.675054	0.920528
prophyromonas_sp	antibiotics	Yes	-0.33836	0.648114	152	38	0.602562	0.920528
prophyromonas_sp	CA_domestic:log_cortisol	CA_domestic:log_cortisol	0.0991025	0.19721	152	38	0.616198	0.920528
r_mucilaginosa	breastfeeding	DK or NA	-0.212336	1.16369	152	76	0.855517	0.932044
r_mucilaginosa	breastfeeding	combination	-0.0588991	0.689291	152	76	0.932044	0.932044
r_mucilaginosa	CA_international:log_cortisol	CA_international:log_cortisol	-0.0270373	0.26733	152	76	0.919605	0.932044
prophyromonas_sp	breastfeeding	combination	-0.111476	0.491715	152	38	0.821026	0.932044
prophyromonas_sp	c_section	DK or NA	0.09339	0.593804	152	38	0.875287	0.932044
prophyromonas_sp	antibiotics	DK or NA	0.135131	0.509002	152	38	0.791082	0.932044
prophyromonas_sp	log_cortisol	log_cortisol	0.0501199	0.208326	152	38	0.810278	0.932044
prophyromonas_sp	CA_international:log_cortisol	CA_international:log_cortisol	0.0574915	0.190703	152	38	0.763565	0.932044

## Sheet: supplement 2 time in stable car
The following analyses are conducted only in the CA group. Instead of a CA by cortisol interaction, these analyses test for main effects of cortisol and time since entry into stable care, as well as all the covariates used in the primary analyses.
feature	metadata	value	coef	stderr	N	N.not.0	pval	qval
d__Bacteria.p__Fusobacteriota	log_cortisol	log_cortisol	0.203907	0.0664261	66	63	0.00362535	0.0870085
d__Bacteria.p__Actinobacteriota	covid_impact	covid_impact	-0.245368	0.10047	66	63	0.0185907	0.223088
d__Bacteria.p__Actinobacteriota	child_age_years	child_age_years	-0.306932	0.142803	66	63	0.0370212	0.296169
d__Bacteria.p__Fusobacteriota	covid_impact	covid_impact	0.114565	0.0710165	66	63	0.113689	0.682136
d__Bacteria.p__Actinobacteriota	log_cortisol	log_cortisol	-0.1387	0.0939761	66	63	0.146933	0.705278
d__Bacteria.p__Actinobacteriota	time_since_stable_care	time_since_stable_care	0.191354	0.140562	66	63	0.18018	0.720721
d__Bacteria.p__Actinobacteriota	child_sex	male	0.241901	0.203837	66	63	0.24156	0.766437
d__Bacteria.p__Fusobacteriota	breastfeeding	DK or NA	0.418422	0.37786	66	63	0.274027	0.766437
d__Bacteria.p__Fusobacteriota	c_section	DK or NA	-0.250424	0.232615	66	63	0.287414	0.766437
d__Bacteria.p__Actinobacteriota	antibiotics	No	-0.339089	0.340324	66	63	0.324397	0.771167
d__Bacteria.p__Fusobacteriota	breastfeeding	combination	0.537326	0.573082	66	63	0.353451	0.771167
d__Bacteria.p__Actinobacteriota	antibiotics	Yes	-0.771331	0.914149	66	63	0.403262	0.806523
d__Bacteria.p__Fusobacteriota	child_age_years	child_age_years	0.0690424	0.100939	66	63	0.497481	0.852824
d__Bacteria.p__Fusobacteriota	child_sex	male	-0.102901	0.14408	66	63	0.478799	0.852824
d__Bacteria.p__Fusobacteriota	c_section	No	-0.131634	0.211848	66	63	0.537496	0.859994
d__Bacteria.p__Actinobacteriota	breastfeeding	formula	0.234093	0.47914	66	63	0.627519	0.882583
d__Bacteria.p__Fusobacteriota	antibiotics	No	-0.121514	0.240555	66	63	0.615925	0.882583
d__Bacteria.p__Fusobacteriota	antibiotics	Yes	0.284405	0.646158	66	63	0.661937	0.882583
d__Bacteria.p__Actinobacteriota	c_section	DK or NA	0.104198	0.329091	66	63	0.752994	0.903593
d__Bacteria.p__Fusobacteriota	breastfeeding	formula	0.114736	0.338676	66	63	0.736352	0.903593
d__Bacteria.p__Actinobacteriota	breastfeeding	combination	0.167864	0.810766	66	63	0.83691	0.912993
d__Bacteria.p__Actinobacteriota	c_section	No	0.0701208	0.299711	66	63	0.816076	0.912993
d__Bacteria.p__Fusobacteriota	time_since_stable_care	time_since_stable_care	-0.0139641	0.0993547	66	63	0.888855	0.9275
d__Bacteria.p__Actinobacteriota	breastfeeding	DK or NA	-0.0351462	0.534575	66	63	0.947871	0.947871
d__Bacteria.p__Actinobacteriota.c__Actinobacteria	covid_impact	covid_impact	-0.275496	0.0926684	66	66	0.00472533	0.0567039
d__Bacteria.p__Actinobacteriota.c__Actinobacteria	child_age_years	child_age_years	-0.247354	0.131713	66	66	0.0668744	0.401246
d__Bacteria.p__Actinobacteriota.c__Actinobacteria	child_sex	male	0.252905	0.188008	66	66	0.185307	0.555921
d__Bacteria.p__Actinobacteriota.c__Actinobacteria	breastfeeding	formula	0.661587	0.441933	66	66	0.141367	0.555921
d__Bacteria.p__Actinobacteriota.c__Actinobacteria	log_cortisol	log_cortisol	-0.0992438	0.0866784	66	66	0.258277	0.619864
d__Bacteria.p__Actinobacteriota.c__Actinobacteria	breastfeeding	combination	0.618003	0.747806	66	66	0.412925	0.770014
d__Bacteria.p__Actinobacteriota.c__Actinobacteria	c_section	DK or NA	0.198712	0.303535	66	66	0.516021	0.770014
d__Bacteria.p__Actinobacteriota.c__Actinobacteria	antibiotics	No	-0.182825	0.313896	66	66	0.563178	0.770014
d__Bacteria.p__Actinobacteriota.c__Actinobacteria	time_since_stable_care	time_since_stable_care	0.0727451	0.129646	66	66	0.57751	0.770014
d__Bacteria.p__Actinobacteriota.c__Actinobacteria	breastfeeding	DK or NA	0.217857	0.493063	66	66	0.660718	0.792862
d__Bacteria.p__Actinobacteriota.c__Actinobacteria	antibiotics	Yes	-0.264362	0.843161	66	66	0.755322	0.823987
d__Bacteria.p__Actinobacteriota.c__Actinobacteria	c_section	No	0.0345108	0.276437	66	66	0.901205	0.901205
d__Bacteria.p__Actinobacteriota.c__Actinobacteria.o__Actinomycetales	child_age_years	child_age_years	-0.300159	0.168732	66	65	0.0820097	0.552644
d__Bacteria.p__Actinobacteriota.c__Actinobacteria.o__Actinomycetales	log_cortisol	log_cortisol	-0.191107	0.11104	66	65	0.0921073	0.552644
d__Bacteria.p__Actinobacteriota.c__Actinobacteria.o__Actinomycetales	time_since_stable_care	time_since_stable_care	0.226665	0.166084	66	65	0.179113	0.71645
d__Bacteria.p__Actinobacteriota.c__Actinobacteria.o__Actinomycetales	child_sex	male	0.0226938	0.240848	66	65	0.925349	0.925349
d__Bacteria.p__Actinobacteriota.c__Actinobacteria.o__Actinomycetales	breastfeeding	formula	0.166613	0.566138	66	65	0.769885	0.925349
d__Bacteria.p__Actinobacteriota.c__Actinobacteria.o__Actinomycetales	breastfeeding	DK or NA	0.0856188	0.631639	66	65	0.892781	0.925349
d__Bacteria.p__Actinobacteriota.c__Actinobacteria.o__Actinomycetales	breastfeeding	combination	-0.559793	0.957978	66	65	0.561904	0.925349
d__Bacteria.p__Actinobacteriota.c__Actinobacteria.o__Actinomycetales	c_section	DK or NA	-0.171339	0.388844	66	65	0.661587	0.925349
d__Bacteria.p__Actinobacteriota.c__Actinobacteria.o__Actinomycetales	c_section	No	0.083708	0.35413	66	65	0.814213	0.925349
d__Bacteria.p__Actinobacteriota.c__Actinobacteria.o__Actinomycetales	antibiotics	No	-0.305993	0.402117	66	65	0.450653	0.925349
d__Bacteria.p__Actinobacteriota.c__Actinobacteria.o__Actinomycetales	antibiotics	Yes	0.557916	1.08013	66	65	0.608017	0.925349
d__Bacteria.p__Actinobacteriota.c__Actinobacteria.o__Actinomycetales	covid_impact	covid_impact	-0.112143	0.118713	66	65	0.349881	0.925349
d__Bacteria.p__Fusobacteriota.c__Fusobacteriia.o__Fusobacteriales.f__Leptotrichiaceae	child_age_years	child_age_years	-0.0783979	0.183594	66	65	0.671403	0.999994
d__Bacteria.p__Fusobacteriota.c__Fusobacteriia.o__Fusobacteriales.f__Leptotrichiaceae	child_sex	male	-0.0900536	0.262063	66	65	0.732722	0.999994
d__Bacteria.p__Fusobacteriota.c__Fusobacteriia.o__Fusobacteriales.f__Leptotrichiaceae	breastfeeding	formula	-0.224347	0.616006	66	65	0.717417	0.999994
d__Bacteria.p__Fusobacteriota.c__Fusobacteriia.o__Fusobacteriales.f__Leptotrichiaceae	breastfeeding	DK or NA	0.252427	0.687276	66	65	0.715128	0.999994
d__Bacteria.p__Fusobacteriota.c__Fusobacteriia.o__Fusobacteriales.f__Leptotrichiaceae	breastfeeding	combination	-1.36093	1.04236	66	65	0.198316	0.999994
d__Bacteria.p__Fusobacteriota.c__Fusobacteriia.o__Fusobacteriales.f__Leptotrichiaceae	c_section	DK or NA	3.12e-06	0.423095	66	65	0.999994	0.999994
d__Bacteria.p__Fusobacteriota.c__Fusobacteriia.o__Fusobacteriales.f__Leptotrichiaceae	c_section	No	-0.0209584	0.385323	66	65	0.956864	0.999994
d__Bacteria.p__Fusobacteriota.c__Fusobacteriia.o__Fusobacteriales.f__Leptotrichiaceae	antibiotics	No	-0.266411	0.437537	66	65	0.54566	0.999994
d__Bacteria.p__Fusobacteriota.c__Fusobacteriia.o__Fusobacteriales.f__Leptotrichiaceae	antibiotics	Yes	-0.107203	1.17527	66	65	0.927726	0.999994
d__Bacteria.p__Fusobacteriota.c__Fusobacteriia.o__Fusobacteriales.f__Leptotrichiaceae	covid_impact	covid_impact	0.138005	0.12917	66	65	0.291038	0.999994
d__Bacteria.p__Fusobacteriota.c__Fusobacteriia.o__Fusobacteriales.f__Leptotrichiaceae	log_cortisol	log_cortisol	0.00511587	0.12082	66	65	0.966413	0.999994
d__Bacteria.p__Fusobacteriota.c__Fusobacteriia.o__Fusobacteriales.f__Leptotrichiaceae	time_since_stable_care	time_since_stable_care	0.236898	0.180713	66	65	0.196539	0.999994
d__Bacteria.p__Actinobacteriota.c__Actinobacteria.o__Actinomycetales.f__Actinomycetaceae	child_age_years	child_age_years	-0.290223	0.184766	66	65	0.123244	0.999994
d__Bacteria.p__Actinobacteriota.c__Actinobacteria.o__Actinomycetales.f__Actinomycetaceae	child_sex	male	0.0417607	0.263736	66	65	0.874895	0.999994
d__Bacteria.p__Actinobacteriota.c__Actinobacteria.o__Actinomycetales.f__Actinomycetaceae	breastfeeding	formula	0.292187	0.619937	66	65	0.639691	0.999994
d__Bacteria.p__Actinobacteriota.c__Actinobacteria.o__Actinomycetales.f__Actinomycetaceae	breastfeeding	DK or NA	0.199795	0.691662	66	65	0.774014	0.999994
d__Bacteria.p__Actinobacteriota.c__Actinobacteria.o__Actinomycetales.f__Actinomycetaceae	breastfeeding	combination	-0.388928	1.04901	66	65	0.712559	0.999994
d__Bacteria.p__Actinobacteriota.c__Actinobacteria.o__Actinomycetales.f__Actinomycetaceae	c_section	DK or NA	-0.0836039	0.425795	66	65	0.845222	0.999994
d__Bacteria.p__Actinobacteriota.c__Actinobacteria.o__Actinomycetales.f__Actinomycetaceae	c_section	No	0.105841	0.387782	66	65	0.786149	0.999994
d__Bacteria.p__Actinobacteriota.c__Actinobacteria.o__Actinomycetales.f__Actinomycetaceae	antibiotics	No	-0.246707	0.440329	66	65	0.578068	0.999994
d__Bacteria.p__Actinobacteriota.c__Actinobacteria.o__Actinomycetales.f__Actinomycetaceae	antibiotics	Yes	0.58369	1.18277	66	65	0.624065	0.999994
d__Bacteria.p__Actinobacteriota.c__Actinobacteria.o__Actinomycetales.f__Actinomycetaceae	covid_impact	covid_impact	-0.114734	0.129994	66	65	0.382139	0.999994
d__Bacteria.p__Actinobacteriota.c__Actinobacteria.o__Actinomycetales.f__Actinomycetaceae	log_cortisol	log_cortisol	-0.190667	0.121591	66	65	0.123863	0.999994
d__Bacteria.p__Actinobacteriota.c__Actinobacteria.o__Actinomycetales.f__Actinomycetaceae	time_since_stable_care	time_since_stable_care	0.215274	0.181866	66	65	0.242749	0.999994
d__Bacteria.p__Fusobacteriota.c__Fusobacteriia.o__Fusobacteriales.f__Leptotrichiaceae.g__Leptotrichia	child_age_years	child_age_years	0.00404271	0.181223	66	65	0.982301	0.988882
d__Bacteria.p__Fusobacteriota.c__Fusobacteriia.o__Fusobacteriales.f__Leptotrichiaceae.g__Leptotrichia	child_sex	male	-0.14472	0.258678	66	65	0.578622	0.988882
d__Bacteria.p__Fusobacteriota.c__Fusobacteriia.o__Fusobacteriales.f__Leptotrichiaceae.g__Leptotrichia	breastfeeding	formula	-0.21209	0.60805	66	65	0.728863	0.988882
d__Bacteria.p__Fusobacteriota.c__Fusobacteriia.o__Fusobacteriales.f__Leptotrichiaceae.g__Leptotrichia	breastfeeding	DK or NA	0.172958	0.6784	66	65	0.799923	0.988882
d__Bacteria.p__Fusobacteriota.c__Fusobacteriia.o__Fusobacteriales.f__Leptotrichiaceae.g__Leptotrichia	breastfeeding	combination	-1.09352	1.0289	66	65	0.293542	0.988882
d__Bacteria.p__Fusobacteriota.c__Fusobacteriia.o__Fusobacteriales.f__Leptotrichiaceae.g__Leptotrichia	c_section	DK or NA	0.00585227	0.417631	66	65	0.988882	0.988882
d__Bacteria.p__Fusobacteriota.c__Fusobacteriia.o__Fusobacteriales.f__Leptotrichiaceae.g__Leptotrichia	c_section	No	-0.0090568	0.380346	66	65	0.981108	0.988882
d__Bacteria.p__Fusobacteriota.c__Fusobacteriia.o__Fusobacteriales.f__Leptotrichiaceae.g__Leptotrichia	antibiotics	No	-0.269439	0.431886	66	65	0.535865	0.988882
d__Bacteria.p__Fusobacteriota.c__Fusobacteriia.o__Fusobacteriales.f__Leptotrichiaceae.g__Leptotrichia	antibiotics	Yes	-0.350454	1.1601	66	65	0.763975	0.988882
d__Bacteria.p__Fusobacteriota.c__Fusobacteriia.o__Fusobacteriales.f__Leptotrichiaceae.g__Leptotrichia	covid_impact	covid_impact	0.118429	0.127501	66	65	0.357926	0.988882
d__Bacteria.p__Fusobacteriota.c__Fusobacteriia.o__Fusobacteriales.f__Leptotrichiaceae.g__Leptotrichia	log_cortisol	log_cortisol	-0.0321469	0.11926	66	65	0.788736	0.988882
d__Bacteria.p__Fusobacteriota.c__Fusobacteriia.o__Fusobacteriales.f__Leptotrichiaceae.g__Leptotrichia	time_since_stable_care	time_since_stable_care	0.24397	0.178379	66	65	0.178197	0.988882
d__Bacteria.p__Actinobacteriota.c__Actinobacteria.o__Actinomycetales.f__Actinomycetaceae.g__Actinomyces	child_age_years	child_age_years	-0.250583	0.171255	66	65	0.150359	0.988882
d__Bacteria.p__Actinobacteriota.c__Actinobacteria.o__Actinomycetales.f__Actinomycetaceae.g__Actinomyces	child_sex	male	0.0471338	0.244451	66	65	0.847971	0.988882
d__Bacteria.p__Actinobacteriota.c__Actinobacteria.o__Actinomycetales.f__Actinomycetaceae.g__Actinomyces	breastfeeding	formula	0.207536	0.574606	66	65	0.719656	0.988882
d__Bacteria.p__Actinobacteriota.c__Actinobacteria.o__Actinomycetales.f__Actinomycetaceae.g__Actinomyces	breastfeeding	DK or NA	0.0677126	0.641087	66	65	0.916352	0.988882
d__Bacteria.p__Actinobacteriota.c__Actinobacteria.o__Actinomycetales.f__Actinomycetaceae.g__Actinomyces	breastfeeding	combination	-0.138296	0.972306	66	65	0.887529	0.988882
d__Bacteria.p__Actinobacteriota.c__Actinobacteria.o__Actinomycetales.f__Actinomycetaceae.g__Actinomyces	c_section	DK or NA	-0.0981915	0.39466	66	65	0.804648	0.988882
d__Bacteria.p__Actinobacteriota.c__Actinobacteria.o__Actinomycetales.f__Actinomycetaceae.g__Actinomyces	c_section	No	0.0332971	0.359427	66	65	0.926601	0.988882
d__Bacteria.p__Actinobacteriota.c__Actinobacteria.o__Actinomycetales.f__Actinomycetaceae.g__Actinomyces	antibiotics	No	-0.256314	0.408132	66	65	0.533167	0.988882
d__Bacteria.p__Actinobacteriota.c__Actinobacteria.o__Actinomycetales.f__Actinomycetaceae.g__Actinomyces	antibiotics	Yes	0.468738	1.09629	66	65	0.671005	0.988882
d__Bacteria.p__Actinobacteriota.c__Actinobacteria.o__Actinomycetales.f__Actinomycetaceae.g__Actinomyces	covid_impact	covid_impact	-0.130446	0.120489	66	65	0.284734	0.988882
d__Bacteria.p__Actinobacteriota.c__Actinobacteria.o__Actinomycetales.f__Actinomycetaceae.g__Actinomyces	log_cortisol	log_cortisol	-0.195728	0.1127	66	65	0.0892803	0.988882
d__Bacteria.p__Actinobacteriota.c__Actinobacteria.o__Actinomycetales.f__Actinomycetaceae.g__Actinomyces	time_since_stable_care	time_since_stable_care	0.219133	0.168568	66	65	0.20023	0.988882
r_mucilaginosa	covid_impact	covid_impact	-1.45782	0.308215	66	46	2.25e-05	0.0005396
r_mucilaginosa	c_section	DK or NA	-1.98586	1.00956	66	46	0.055361	0.427923
porphyromonas_sp	breastfeeding	DK or NA	-2.42907	1.37799	66	23	0.0847318	0.427923
porphyromonas_sp	antibiotics	Yes	-4.90099	2.35643	66	23	0.0432667	0.427923
porphyromonas_sp	time_since_stable_care	time_since_stable_care	-0.629526	0.36233	66	23	0.0891506	0.427923
porphyromonas_sp	child_age_years	child_age_years	-0.557289	0.368107	66	23	0.137036	0.475279
porphyromonas_sp	child_sex	male	0.792198	0.525438	66	23	0.138623	0.475279
porphyromonas_sp	breastfeeding	formula	-1.60877	1.23509	66	23	0.199356	0.598069
r_mucilaginosa	time_since_stable_care	time_since_stable_care	0.519887	0.431204	66	46	0.234248	0.624662
porphyromonas_sp	log_cortisol	log_cortisol	0.260169	0.242245	66	23	0.288552	0.692526
r_mucilaginosa	breastfeeding	combination	2.38954	2.4872	66	46	0.341819	0.696404
porphyromonas_sp	c_section	No	-0.732387	0.772575	66	23	0.348202	0.696404
r_mucilaginosa	child_age_years	child_age_years	-0.389731	0.438079	66	46	0.378392	0.69857
porphyromonas_sp	breastfeeding	combination	1.71569	2.08994	66	23	0.416015	0.713168
r_mucilaginosa	breastfeeding	formula	-0.970493	1.46987	66	46	0.512454	0.768681
r_mucilaginosa	log_cortisol	log_cortisol	0.197088	0.288293	66	46	0.497709	0.768681
r_mucilaginosa	child_sex	male	-0.0924426	0.625316	66	46	0.883135	0.966688
r_mucilaginosa	breastfeeding	DK or NA	-0.253706	1.63993	66	46	0.877745	0.966688
r_mucilaginosa	c_section	No	0.254883	0.91943	66	46	0.782882	0.966688
r_mucilaginosa	antibiotics	No	-0.0438441	1.04402	66	46	0.966688	0.966688
r_mucilaginosa	antibiotics	Yes	-0.496838	2.80436	66	46	0.860173	0.966688
porphyromonas_sp	c_section	DK or NA	0.043484	0.848308	66	23	0.959345	0.966688
porphyromonas_sp	antibiotics	No	-0.0910238	0.877264	66	23	0.917822	0.966688
porphyromonas_sp	covid_impact	covid_impact	-0.0512886	0.258986	66	23	0.843908	0.966688

## Sheet: supplement 6 oral hygiene
These are the results of the abundance models which found a significant effect of cortisol, re-run adjusting for oral hygiene.
feature	metadata	value	coef	stderr	N	N.not.0	pval	qval
d__Bacteria.p__Fusobacteriota	log_cortisol_cntr	log_cortisol_cntr	0.264976	0.101892	152	146	0.0121467	0.170054
d__Bacteria.p__Fusobacteriota	breastfeeding	combination	-0.441159	0.243922	152	146	0.0764093	0.484006
d__Bacteria.p__Fusobacteriota	Adversity	Caregiving	-0.500643	0.302189	152	146	0.103716	0.484006
d__Bacteria.p__Fusobacteriota	child_age_years	child_age_years	0.121088	0.0938357	152	146	0.202722	0.602033
d__Bacteria.p__Fusobacteriota	breastfeeding	formula	0.4149	0.33046	152	146	0.215012	0.602033
d__Bacteria.p__Fusobacteriota	breastfeeding	DK or NA	0.407304	0.404513	152	146	0.318737	0.743719
d__Bacteria.p__Fusobacteriota	c_section	DK or NA	-0.21581	0.264677	152	146	0.418651	0.837301
d__Bacteria.p__Fusobacteriota	child_sex	male	0.0258953	0.155972	152	146	0.868793	0.926117
d__Bacteria.p__Fusobacteriota	c_section	Yes	-0.0196322	0.210667	152	146	0.926117	0.926117
d__Bacteria.p__Fusobacteriota	antibiotics	DK or NA	0.0730828	0.26364	152	146	0.782742	0.926117
d__Bacteria.p__Fusobacteriota	antibiotics	Yes	-0.0996082	0.280689	152	146	0.72415	0.926117
d__Bacteria.p__Fusobacteriota	covid_impact	covid_impact	0.0424607	0.0851666	152	146	0.620232	0.926117
d__Bacteria.p__Fusobacteriota	CA:log_cortisol	CA:log_cortisol	0.0455069	0.0973039	152	146	0.642007	0.926117
d__Bacteria.p__Fusobacteriota	oral_hygiene_w2	oral_hygiene_w2	0.0205547	0.0853675	152	146	0.810691	0.926117

## Sheet: supplement 7 in-person
These are the results of the abundance models described in the results, re-run to adjust for online versus in-person participation. One model was run for each feature, with predictor variables named in the value column; ASV models are each run twice, once with internalizing in the model and once without, as indicated by column J.
feature	metadata	value	coef	stderr	N	N.not.0	pval	qval	internalizing
porphyromonas_sp	child_age_years	child_age_years	-0.608987	0.167485	152	38	0.00040782	0.0122347	y
r_mucilaginosa	Adversity	Caregiving	2.77404	0.855033	152	76	0.0015221	0.0228315	y
r_mucilaginosa	c_section	DK or NA	-2.15895	0.832751	152	76	0.0107002	0.0802517	y
porphyromonas_sp	Adversity	Caregiving	1.59085	0.600636	152	38	0.0091603	0.0802517	y
r_mucilaginosa	log_cortisol_cntr	log_cortisol_cntr	0.681931	0.293888	152	76	0.0219953	0.122311	y
porphyromonas_sp	breastfeeding	formula	-1.49508	0.656225	152	38	0.0244622	0.122311	y
porphyromonas_sp	breastfeeding	DK or NA	-1.68518	0.859894	152	38	0.0523231	0.209137	y
porphyromonas_sp	internalizing	internalizing	0.341819	0.176978	152	38	0.0557699	0.209137	y
porphyromonas_sp	c_section	Yes	0.677232	0.405702	152	38	0.0976462	0.325487	y
r_mucilaginosa	wave_1_online	wave_1_online	-0.437077	0.304158	152	76	0.153297	0.459892	y
r_mucilaginosa	antibiotics	Yes	-1.14682	0.923582	152	76	0.216747	0.591128	y
r_mucilaginosa	covid_impact	covid_impact	-0.322797	0.298568	152	76	0.281781	0.674814	y
porphyromonas_sp	covid_impact	covid_impact	-0.221782	0.209735	152	38	0.292419	0.674814	y
r_mucilaginosa	CA:log_cortisol	CA:log_cortisol	-0.223913	0.290183	152	76	0.441841	0.946802	y
r_mucilaginosa	child_sex	male	-0.158325	0.474525	152	76	0.739222	0.976141	y
r_mucilaginosa	breastfeeding	formula	-0.408201	0.934166	152	76	0.662913	0.976141	y
r_mucilaginosa	c_section	Yes	-0.190434	0.577535	152	76	0.74217	0.976141	y
r_mucilaginosa	internalizing	internalizing	0.11823	0.251937	152	76	0.639712	0.976141	y
porphyromonas_sp	child_sex	male	0.191304	0.33334	152	38	0.567101	0.976141	y
porphyromonas_sp	breastfeeding	combination	-0.155118	0.482461	152	38	0.748375	0.976141	y
porphyromonas_sp	c_section	DK or NA	0.228142	0.584984	152	38	0.697224	0.976141	y
porphyromonas_sp	log_cortisol_cntr	log_cortisol_cntr	0.0718573	0.206448	152	38	0.728396	0.976141	y
porphyromonas_sp	CA:log_cortisol	CA:log_cortisol	0.125749	0.203845	152	38	0.538469	0.976141	y
r_mucilaginosa	child_age_years	child_age_years	-0.0538652	0.238423	152	76	0.821643	0.980333	y
r_mucilaginosa	breastfeeding	DK or NA	-0.0983832	1.2241	152	76	0.936074	0.980333	y
r_mucilaginosa	breastfeeding	combination	-0.0169658	0.686806	152	76	0.980333	0.980333	y
r_mucilaginosa	antibiotics	DK or NA	0.0360088	0.73701	152	76	0.961113	0.980333	y
porphyromonas_sp	antibiotics	DK or NA	0.0443127	0.517728	152	38	0.931933	0.980333	y
porphyromonas_sp	antibiotics	Yes	-0.120152	0.64879	152	38	0.853387	0.980333	y
porphyromonas_sp	wave_1_online	wave_1_online	-0.0163506	0.213663	152	38	0.939128	0.980333	y
r_mucilaginosa	Adversity	Caregiving	2.99276	0.788999	152	76	0.00022979	0.00643402
porphyromonas_sp	child_age_years	child_age_years	-0.589014	0.164476	152	38	0.0004869	0.00681656
porphyromonas_sp	Adversity	Caregiving	1.94282	0.5611	152	38	0.00073153	0.00682762
r_mucilaginosa	c_section	DK or NA	-2.22748	0.788128	152	76	0.00547818	0.0383473
porphyromonas_sp	breastfeeding	formula	-1.61088	0.618141	152	38	0.0102638	0.0574776
r_mucilaginosa	log_cortisol_cntr	log_cortisol_cntr	0.687987	0.290281	152	76	0.0193019	0.0900757
porphyromonas_sp	breastfeeding	DK or NA	-1.81776	0.810453	152	38	0.0266508	0.106603
porphyromonas_sp	c_section	Yes	0.682485	0.39933	152	38	0.0898989	0.314646
r_mucilaginosa	wave_1_online	wave_1_online	-0.401243	0.288968	152	76	0.167424	0.520875
r_mucilaginosa	antibiotics	Yes	-1.13858	0.901855	152	76	0.209104	0.585491
r_mucilaginosa	covid_impact	covid_impact	-0.314003	0.286025	152	76	0.274378	0.698418
r_mucilaginosa	child_age_years	child_age_years	-0.0682716	0.23128	152	76	0.768335	0.87622
r_mucilaginosa	child_sex	male	-0.219036	0.459791	152	76	0.634628	0.87622
r_mucilaginosa	breastfeeding	formula	-0.609151	0.869207	152	76	0.484712	0.87622
r_mucilaginosa	breastfeeding	DK or NA	-0.271066	1.13963	152	76	0.812381	0.87622
r_mucilaginosa	c_section	Yes	-0.311429	0.561523	152	76	0.580141	0.87622
r_mucilaginosa	antibiotics	DK or NA	0.216301	0.696975	152	76	0.756814	0.87622
r_mucilaginosa	CA:log_cortisol	CA:log_cortisol	-0.232893	0.285578	152	76	0.416316	0.87622
porphyromonas_sp	child_sex	male	0.264151	0.326983	152	38	0.420703	0.87622
porphyromonas_sp	breastfeeding	combination	-0.169948	0.480094	152	38	0.723939	0.87622
porphyromonas_sp	antibiotics	DK or NA	0.167487	0.495657	152	38	0.735993	0.87622
porphyromonas_sp	antibiotics	Yes	-0.294335	0.641358	152	38	0.647079	0.87622
porphyromonas_sp	covid_impact	covid_impact	-0.132589	0.203408	152	38	0.515692	0.87622
porphyromonas_sp	log_cortisol_cntr	log_cortisol_cntr	0.0580337	0.206434	152	38	0.779076	0.87622
porphyromonas_sp	CA:log_cortisol	CA:log_cortisol	0.134729	0.20309	152	38	0.508289	0.87622
porphyromonas_sp	wave_1_online	wave_1_online	-0.0485469	0.205501	152	38	0.813632	0.87622
r_mucilaginosa	breastfeeding	combination	0.0494506	0.67509	152	76	0.941723	0.976602
porphyromonas_sp	c_section	DK or NA	0.0111271	0.560481	152	38	0.984192	0.984192
d__Bacteria.p__Actinobacteriota.c__Actinobacteria.o__Actinomycetales.f__Actinomycetaceae.g__Actinomyces	Adversity	Caregiving	-1.00713	0.275007	152	150	0.00036668	0.0102669
d__Bacteria.p__Fusobacteriota.c__Fusobacteriia.o__Fusobacteriales.f__Leptotrichiaceae.g__Leptotrichia	Adversity	Caregiving	-1.09883	0.319401	152	150	0.00078866	0.0110412
d__Bacteria.p__Actinobacteriota.c__Actinobacteria.o__Actinomycetales.f__Actinomycetaceae.g__Actinomyces	breastfeeding	formula	0.681443	0.302963	152	150	0.026232	0.244832
d__Bacteria.p__Fusobacteriota.c__Fusobacteriia.o__Fusobacteriales.f__Leptotrichiaceae.g__Leptotrichia	c_section	Yes	-0.417637	0.227314	152	150	0.0685267	0.372878
d__Bacteria.p__Fusobacteriota.c__Fusobacteriia.o__Fusobacteriales.f__Leptotrichiaceae.g__Leptotrichia	log_cortisol_cntr	log_cortisol_cntr	0.214684	0.117511	152	150	0.0700772	0.372878
d__Bacteria.p__Actinobacteriota.c__Actinobacteria.o__Actinomycetales.f__Actinomycetaceae.g__Actinomyces	c_section	Yes	-0.345543	0.19572	152	150	0.0799025	0.372878
d__Bacteria.p__Actinobacteriota.c__Actinobacteria.o__Actinomycetales.f__Actinomycetaceae.g__Actinomyces	child_sex	male	0.238977	0.160261	152	150	0.138415	0.491085
d__Bacteria.p__Actinobacteriota.c__Actinobacteria.o__Actinomycetales.f__Actinomycetaceae.g__Actinomyces	CA:log_cortisol	CA:log_cortisol	-0.147714	0.0995385	152	150	0.14031	0.491085
d__Bacteria.p__Fusobacteriota.c__Fusobacteriia.o__Fusobacteriales.f__Leptotrichiaceae.g__Leptotrichia	child_age_years	child_age_years	0.124214	0.0936263	152	150	0.187007	0.581799
d__Bacteria.p__Fusobacteriota.c__Fusobacteriia.o__Fusobacteriales.f__Leptotrichiaceae.g__Leptotrichia	breastfeeding	combination	-0.342611	0.273288	152	150	0.212287	0.594403
d__Bacteria.p__Fusobacteriota.c__Fusobacteriia.o__Fusobacteriales.f__Leptotrichiaceae.g__Leptotrichia	breastfeeding	formula	0.256147	0.35187	152	150	0.46799	0.655186
d__Bacteria.p__Fusobacteriota.c__Fusobacteriia.o__Fusobacteriales.f__Leptotrichiaceae.g__Leptotrichia	breastfeeding	DK or NA	0.335997	0.461342	152	150	0.467779	0.655186
d__Bacteria.p__Fusobacteriota.c__Fusobacteriia.o__Fusobacteriales.f__Leptotrichiaceae.g__Leptotrichia	antibiotics	Yes	-0.344061	0.365087	152	150	0.347786	0.655186
d__Bacteria.p__Fusobacteriota.c__Fusobacteriia.o__Fusobacteriales.f__Leptotrichiaceae.g__Leptotrichia	CA:log_cortisol	CA:log_cortisol	-0.124747	0.115607	152	150	0.282622	0.655186
d__Bacteria.p__Actinobacteriota.c__Actinobacteria.o__Actinomycetales.f__Actinomycetaceae.g__Actinomyces	breastfeeding	DK or NA	0.300312	0.39722	152	150	0.45104	0.655186
d__Bacteria.p__Actinobacteriota.c__Actinobacteria.o__Actinomycetales.f__Actinomycetaceae.g__Actinomyces	breastfeeding	combination	-0.18723	0.235304	152	150	0.427705	0.655186
d__Bacteria.p__Actinobacteriota.c__Actinobacteria.o__Actinomycetales.f__Actinomycetaceae.g__Actinomyces	antibiotics	DK or NA	0.240296	0.242931	152	150	0.324484	0.655186
d__Bacteria.p__Actinobacteriota.c__Actinobacteria.o__Actinomycetales.f__Actinomycetaceae.g__Actinomyces	antibiotics	Yes	-0.264072	0.314343	152	150	0.402457	0.655186
d__Bacteria.p__Actinobacteriota.c__Actinobacteria.o__Actinomycetales.f__Actinomycetaceae.g__Actinomyces	log_cortisol_cntr	log_cortisol_cntr	0.0821157	0.101178	152	150	0.418552	0.655186
d__Bacteria.p__Actinobacteriota.c__Actinobacteria.o__Actinomycetales.f__Actinomycetaceae.g__Actinomyces	wave_1_online	wave_1_online	-0.103525	0.10072	152	150	0.305991	0.655186
d__Bacteria.p__Fusobacteriota.c__Fusobacteriia.o__Fusobacteriales.f__Leptotrichiaceae.g__Leptotrichia	antibiotics	DK or NA	0.171917	0.282147	152	150	0.543412	0.724549
d__Bacteria.p__Fusobacteriota.c__Fusobacteriia.o__Fusobacteriales.f__Leptotrichiaceae.g__Leptotrichia	child_sex	male	-0.0568367	0.186132	152	150	0.760598	0.925945
d__Bacteria.p__Fusobacteriota.c__Fusobacteriia.o__Fusobacteriales.f__Leptotrichiaceae.g__Leptotrichia	c_section	DK or NA	0.103691	0.319048	152	150	0.745719	0.925945
d__Bacteria.p__Fusobacteriota.c__Fusobacteriia.o__Fusobacteriales.f__Leptotrichiaceae.g__Leptotrichia	wave_1_online	wave_1_online	-0.0218965	0.116979	152	150	0.851818	0.953103
d__Bacteria.p__Actinobacteriota.c__Actinobacteria.o__Actinomycetales.f__Actinomycetaceae.g__Actinomyces	child_age_years	child_age_years	-0.0136981	0.080613	152	150	0.865343	0.953103
d__Bacteria.p__Actinobacteriota.c__Actinobacteria.o__Actinomycetales.f__Actinomycetaceae.g__Actinomyces	covid_impact	covid_impact	0.0144454	0.0996945	152	150	0.885024	0.953103
d__Bacteria.p__Fusobacteriota.c__Fusobacteriia.o__Fusobacteriales.f__Leptotrichiaceae.g__Leptotrichia	covid_impact	covid_impact	-0.0116055	0.115788	152	150	0.920321	0.954407
d__Bacteria.p__Actinobacteriota.c__Actinobacteria.o__Actinomycetales.f__Actinomycetaceae.g__Actinomyces	c_section	DK or NA	-0.0156665	0.274703	152	150	0.954611	0.954611
d__Bacteria.p__Actinobacteriota.c__Actinobacteria.o__Actinomycetales.f__Actinomycetaceae	Adversity	Caregiving	-1.05246	0.281818	152	150	0.0002836	0.00794088
d__Bacteria.p__Fusobacteriota.c__Fusobacteriia.o__Fusobacteriales.f__Leptotrichiaceae	Adversity	Caregiving	-1.10739	0.321278	152	149	0.00077144	0.0108001
d__Bacteria.p__Actinobacteriota.c__Actinobacteria.o__Actinomycetales.f__Actinomycetaceae	breastfeeding	formula	0.679648	0.310467	152	150	0.0304311	0.284023
d__Bacteria.p__Fusobacteriota.c__Fusobacteriia.o__Fusobacteriales.f__Leptotrichiaceae	log_cortisol_cntr	log_cortisol_cntr	0.225432	0.118201	152	149	0.0587726	0.411408
d__Bacteria.p__Fusobacteriota.c__Fusobacteriia.o__Fusobacteriales.f__Leptotrichiaceae	breastfeeding	combination	-0.423299	0.274895	152	149	0.126102	0.441357
d__Bacteria.p__Fusobacteriota.c__Fusobacteriia.o__Fusobacteriales.f__Leptotrichiaceae	c_section	Yes	-0.353331	0.22865	152	149	0.124785	0.441357
d__Bacteria.p__Actinobacteriota.c__Actinobacteria.o__Actinomycetales.f__Actinomycetaceae	c_section	Yes	-0.352435	0.200567	152	150	0.081314	0.441357
d__Bacteria.p__Actinobacteriota.c__Actinobacteria.o__Actinomycetales.f__Actinomycetaceae	CA:log_cortisol	CA:log_cortisol	-0.159584	0.102004	152	150	0.120209	0.441357
d__Bacteria.p__Actinobacteriota.c__Actinobacteria.o__Actinomycetales.f__Actinomycetaceae	child_sex	male	0.238157	0.16423	152	150	0.149504	0.465122
d__Bacteria.p__Actinobacteriota.c__Actinobacteria.o__Actinomycetales.f__Actinomycetaceae	wave_1_online	wave_1_online	-0.124903	0.103215	152	150	0.228495	0.639785
d__Bacteria.p__Actinobacteriota.c__Actinobacteria.o__Actinomycetales.f__Actinomycetaceae	antibiotics	DK or NA	0.284102	0.248948	152	150	0.255948	0.651503
d__Bacteria.p__Actinobacteriota.c__Actinobacteria.o__Actinomycetales.f__Actinomycetaceae	breastfeeding	combination	-0.257697	0.241131	152	150	0.287248	0.652965
d__Bacteria.p__Actinobacteriota.c__Actinobacteria.o__Actinomycetales.f__Actinomycetaceae	log_cortisol_cntr	log_cortisol_cntr	0.107199	0.103684	152	150	0.303162	0.652965
d__Bacteria.p__Fusobacteriota.c__Fusobacteriia.o__Fusobacteriales.f__Leptotrichiaceae	child_age_years	child_age_years	0.0709854	0.0941765	152	149	0.452407	0.666705
d__Bacteria.p__Fusobacteriota.c__Fusobacteriia.o__Fusobacteriales.f__Leptotrichiaceae	breastfeeding	DK or NA	0.363007	0.464054	152	149	0.435534	0.666705
d__Bacteria.p__Fusobacteriota.c__Fusobacteriia.o__Fusobacteriales.f__Leptotrichiaceae	antibiotics	DK or NA	0.219572	0.283806	152	149	0.440575	0.666705
d__Bacteria.p__Fusobacteriota.c__Fusobacteriia.o__Fusobacteriales.f__Leptotrichiaceae	antibiotics	Yes	-0.277203	0.367232	152	149	0.451752	0.666705
d__Bacteria.p__Fusobacteriota.c__Fusobacteriia.o__Fusobacteriales.f__Leptotrichiaceae	CA:log_cortisol	CA:log_cortisol	-0.106023	0.116286	152	149	0.363646	0.666705
d__Bacteria.p__Actinobacteriota.c__Actinobacteria.o__Actinomycetales.f__Actinomycetaceae	breastfeeding	DK or NA	0.332995	0.407058	152	150	0.414872	0.666705
d__Bacteria.p__Actinobacteriota.c__Actinobacteria.o__Actinomycetales.f__Actinomycetaceae	antibiotics	Yes	-0.217363	0.322128	152	150	0.501057	0.70148
d__Bacteria.p__Fusobacteriota.c__Fusobacteriia.o__Fusobacteriales.f__Leptotrichiaceae	breastfeeding	formula	0.212285	0.353938	152	149	0.54973	0.732973
d__Bacteria.p__Fusobacteriota.c__Fusobacteriia.o__Fusobacteriales.f__Leptotrichiaceae	wave_1_online	wave_1_online	-0.0526158	0.117667	152	149	0.655528	0.796827
d__Bacteria.p__Actinobacteriota.c__Actinobacteria.o__Actinomycetales.f__Actinomycetaceae	child_age_years	child_age_years	-0.0338143	0.0826096	152	150	0.682995	0.796827
d__Bacteria.p__Actinobacteriota.c__Actinobacteria.o__Actinomycetales.f__Actinomycetaceae	covid_impact	covid_impact	0.042099	0.102164	152	150	0.680985	0.796827
d__Bacteria.p__Fusobacteriota.c__Fusobacteriia.o__Fusobacteriales.f__Leptotrichiaceae	c_section	DK or NA	0.116021	0.320923	152	149	0.718314	0.804512
d__Bacteria.p__Fusobacteriota.c__Fusobacteriia.o__Fusobacteriales.f__Leptotrichiaceae	covid_impact	covid_impact	0.0342242	0.116469	152	149	0.769357	0.828538
d__Bacteria.p__Actinobacteriota.c__Actinobacteria.o__Actinomycetales.f__Actinomycetaceae	c_section	DK or NA	-0.0533695	0.281507	152	150	0.849939	0.881418
d__Bacteria.p__Fusobacteriota.c__Fusobacteriia.o__Fusobacteriales.f__Leptotrichiaceae	child_sex	male	-0.0223791	0.187226	152	149	0.905046	0.905046
d__Bacteria.p__Actinobacteriota.c__Actinobacteria.o__Actinomycetales	Adversity	Caregiving	-1.01731	0.266739	152	150	0.00021314	0.00298395
d__Bacteria.p__Actinobacteriota.c__Actinobacteria.o__Actinomycetales	breastfeeding	formula	0.712056	0.293855	152	150	0.0168079	0.117656
d__Bacteria.p__Actinobacteriota.c__Actinobacteria.o__Actinomycetales	c_section	Yes	-0.329703	0.189836	152	150	0.08487	0.348398
d__Bacteria.p__Actinobacteriota.c__Actinobacteria.o__Actinomycetales	CA:log_cortisol	CA:log_cortisol	-0.160199	0.0965461	152	150	0.0995423	0.348398
d__Bacteria.p__Actinobacteriota.c__Actinobacteria.o__Actinomycetales	child_sex	male	0.213297	0.155443	152	150	0.172443	0.419389
d__Bacteria.p__Actinobacteriota.c__Actinobacteria.o__Actinomycetales	breastfeeding	combination	-0.297374	0.22823	152	150	0.194966	0.419389
d__Bacteria.p__Actinobacteriota.c__Actinobacteria.o__Actinomycetales	antibiotics	DK or NA	0.285554	0.235628	152	150	0.227824	0.419389
d__Bacteria.p__Actinobacteriota.c__Actinobacteria.o__Actinomycetales	log_cortisol_cntr	log_cortisol_cntr	0.10988	0.0981361	152	150	0.264984	0.419389
d__Bacteria.p__Actinobacteriota.c__Actinobacteria.o__Actinomycetales	wave_1_online	wave_1_online	-0.108326	0.0976924	152	150	0.269607	0.419389
d__Bacteria.p__Actinobacteriota.c__Actinobacteria.o__Actinomycetales	breastfeeding	DK or NA	0.366692	0.385278	152	150	0.343041	0.480257
d__Bacteria.p__Actinobacteriota.c__Actinobacteria.o__Actinomycetales	child_age_years	child_age_years	-0.0448038	0.0781896	152	150	0.567656	0.696825
d__Bacteria.p__Actinobacteriota.c__Actinobacteria.o__Actinomycetales	c_section	DK or NA	-0.10974	0.266445	152	150	0.681136	0.696825
d__Bacteria.p__Actinobacteriota.c__Actinobacteria.o__Actinomycetales	antibiotics	Yes	-0.12198	0.304893	152	150	0.68978	0.696825
d__Bacteria.p__Actinobacteriota.c__Actinobacteria.o__Actinomycetales	covid_impact	covid_impact	0.0377605	0.0966975	152	150	0.696825	0.696825
d__Bacteria.p__Actinobacteriota.c__Actinobacteria	Adversity	Caregiving	-0.666334	0.201895	152	152	0.00125597	0.0175835
d__Bacteria.p__Actinobacteriota.c__Actinobacteria	child_age_years	child_age_years	-0.130567	0.0591819	152	152	0.0291825	0.204278
d__Bacteria.p__Actinobacteriota.c__Actinobacteria	antibiotics	Yes	-0.406938	0.230774	152	152	0.0802635	0.374563
d__Bacteria.p__Actinobacteriota.c__Actinobacteria	breastfeeding	formula	0.358823	0.22242	152	152	0.109188	0.382158
d__Bacteria.p__Actinobacteriota.c__Actinobacteria	wave_1_online	wave_1_online	-0.105181	0.0739435	152	152	0.157366	0.440624
d__Bacteria.p__Actinobacteriota.c__Actinobacteria	covid_impact	covid_impact	-0.0908857	0.0731905	152	152	0.216628	0.505466
d__Bacteria.p__Actinobacteriota.c__Actinobacteria	child_sex	male	0.133491	0.117655	152	152	0.2587	0.517401
d__Bacteria.p__Actinobacteriota.c__Actinobacteria	CA:log_cortisol	CA:log_cortisol	-0.0703127	0.0730759	152	152	0.337798	0.591147
d__Bacteria.p__Actinobacteriota.c__Actinobacteria	breastfeeding	combination	-0.0815238	0.172748	152	152	0.637797	0.811742
d__Bacteria.p__Actinobacteriota.c__Actinobacteria	c_section	DK or NA	0.117635	0.201673	152	152	0.560737	0.811742
d__Bacteria.p__Actinobacteriota.c__Actinobacteria	log_cortisol_cntr	log_cortisol_cntr	0.0384159	0.0742794	152	152	0.605936	0.811742
d__Bacteria.p__Actinobacteriota.c__Actinobacteria	antibiotics	DK or NA	0.0677279	0.178348	152	152	0.704768	0.82223
d__Bacteria.p__Actinobacteriota.c__Actinobacteria	breastfeeding	DK or NA	-0.04062	0.291618	152	152	0.889442	0.894867
d__Bacteria.p__Actinobacteriota.c__Actinobacteria	c_section	Yes	0.0190265	0.143687	152	152	0.894867	0.894867
d__Bacteria.p__Actinobacteriota	antibiotics	Yes	-0.546682	0.243273	152	148	0.0263674	0.246095
d__Bacteria.p__Actinobacteriota	Adversity	Caregiving	-0.539043	0.212831	152	148	0.0125454	0.246095
d__Bacteria.p__Fusobacteriota	log_cortisol_cntr	log_cortisol_cntr	0.156405	0.0673555	152	146	0.0218329	0.246095
d__Bacteria.p__Actinobacteriota	wave_1_online	wave_1_online	-0.14203	0.0779486	152	148	0.0708108	0.495676
d__Bacteria.p__Actinobacteriota	child_age_years	child_age_years	-0.0990301	0.0623873	152	148	0.114941	0.536393
d__Bacteria.p__Fusobacteriota	breastfeeding	combination	-0.250228	0.156645	152	146	0.112677	0.536393
d__Bacteria.p__Fusobacteriota	Adversity	Caregiving	-0.267519	0.183076	152	146	0.146437	0.585749
d__Bacteria.p__Actinobacteriota	child_sex	male	0.161323	0.124028	152	148	0.195736	0.621841
d__Bacteria.p__Actinobacteriota	CA:log_cortisol	CA:log_cortisol	-0.0992705	0.0770339	152	148	0.199878	0.621841
d__Bacteria.p__Actinobacteriota	breastfeeding	formula	0.208747	0.234467	152	148	0.375	0.731301
d__Bacteria.p__Actinobacteriota	antibiotics	DK or NA	0.138312	0.188007	152	148	0.463296	0.731301
d__Bacteria.p__Actinobacteriota	covid_impact	covid_impact	-0.0605024	0.0771547	152	148	0.434412	0.731301
d__Bacteria.p__Actinobacteriota	log_cortisol_cntr	log_cortisol_cntr	0.0567277	0.0783026	152	148	0.470122	0.731301
d__Bacteria.p__Fusobacteriota	child_age_years	child_age_years	0.0491609	0.0536653	152	146	0.361383	0.731301
d__Bacteria.p__Fusobacteriota	breastfeeding	DK or NA	0.260734	0.264435	152	146	0.32602	0.731301
d__Bacteria.p__Fusobacteriota	antibiotics	Yes	-0.173216	0.209263	152	146	0.409381	0.731301
d__Bacteria.p__Fusobacteriota	CA:log_cortisol	CA:log_cortisol	0.064483	0.0662642	152	146	0.332358	0.731301
d__Bacteria.p__Fusobacteriota	wave_1_online	wave_1_online	-0.0690964	0.067051	152	146	0.304747	0.731301
d__Bacteria.p__Actinobacteriota	breastfeeding	DK or NA	-0.121766	0.307413	152	148	0.692701	0.843288
d__Bacteria.p__Actinobacteriota	breastfeeding	combination	-0.0859656	0.182104	152	148	0.637695	0.843288
d__Bacteria.p__Actinobacteriota	c_section	Yes	-0.0699199	0.15147	152	148	0.645157	0.843288
d__Bacteria.p__Fusobacteriota	c_section	DK or NA	-0.0795469	0.182874	152	146	0.66432	0.843288
d__Bacteria.p__Fusobacteriota	antibiotics	DK or NA	-0.0839905	0.161723	152	146	0.604429	0.843288
d__Bacteria.p__Fusobacteriota	covid_impact	covid_impact	0.0218156	0.0663681	152	146	0.742923	0.866744
d__Bacteria.p__Fusobacteriota	c_section	Yes	-0.0286104	0.130294	152	146	0.82655	0.925736
d__Bacteria.p__Actinobacteriota	c_section	DK or NA	0.0241705	0.212596	152	148	0.909663	0.965502
d__Bacteria.p__Fusobacteriota	child_sex	male	0.0046235	0.106688	152	146	0.965502	0.965502
d__Bacteria.p__Fusobacteriota	breastfeeding	formula	-0.0092669	0.201687	152	146	0.963425	0.965502

## Sheet: supplement 8 hair temp
These are the results of the abundance models described in the results, re-run to adjust for hair storage. One model was run for each feature, with predictor variables named in the value column; ASV models are each run twice, once with internalizing in the model and once without, as indicated by column J. These results show CA as standardized.
feature	metadata	value	coef	stderr	N	N.not.0	pval	qval	internalizing
r_mucilaginosa	CA_group	CA_group	1.40137	0.403425	152	76	0.00070598	0.00988378
porphyroonas_sp	child_age_years	child_age_years	-0.589591	0.164557	152	38	0.00048523	0.00988378
porphyroonas_sp	CA_group	CA_group	0.948867	0.283544	152	38	0.00108142	0.0100932
r_mucilaginosa	c_section	No	2.16772	0.78822	152	76	0.00684148	0.0478903
porphyroonas_sp	breastfeeding	formula	-1.51557	0.633111	152	38	0.0181589	0.10169
r_mucilaginosa	c_section	Yes	1.79309	0.833726	152	76	0.0334253	0.122564
r_mucilaginosa	log_cortisol	log_cortisol	0.652136	0.291752	152	76	0.0271767	0.122564
porphyroonas_sp	breastfeeding	DK or NA	-1.73444	0.813777	152	38	0.0350183	0.122564
r_mucilaginosa	covid_impact	covid_impact	-0.471738	0.237852	152	76	0.0495228	0.154071
porphyroonas_sp	hair_storage_temperature	room temperature	-1.63411	0.976563	152	38	0.0967643	0.27094
r_mucilaginosa	antibiotics	Yes	-1.41625	1.08397	152	76	0.193767	0.493224
porphyroonas_sp	c_section	Yes	0.733941	0.585977	152	38	0.212723	0.496353
r_mucilaginosa	hair_storage_temperature	room temperature	-1.61239	1.38945	152	76	0.248078	0.534322
porphyroonas_sp	CA:log_cortisol	CA:log_cortisol	0.18933	0.203076	152	38	0.352974	0.705949
r_mucilaginosa	CA:log_cortisol	CA:log_cortisol	-0.221853	0.288936	152	76	0.444039	0.777067
porphyroonas_sp	child_sex	male	0.25534	0.325143	152	38	0.433754	0.777067
r_mucilaginosa	child_sex	male	-0.252281	0.462613	152	76	0.586492	0.821682
r_mucilaginosa	breastfeeding	formula	-0.580043	0.90079	152	76	0.520802	0.821682
porphyroonas_sp	antibiotics	Yes	-0.415	0.761858	152	38	0.586916	0.821682
porphyroonas_sp	covid_impact	covid_impact	-0.09326	0.167172	152	38	0.577932	0.821682
r_mucilaginosa	child_age_years	child_age_years	-0.103669	0.234131	152	76	0.658688	0.87825
r_mucilaginosa	breastfeeding	DK or NA	-0.291519	1.15784	152	76	0.801626	0.897821
r_mucilaginosa	antibiotics	No	-0.233458	0.702555	152	76	0.740221	0.897821
porphyroonas_sp	breastfeeding	combination	-0.133417	0.476938	152	38	0.780142	0.897821
porphyroonas_sp	antibiotics	No	-0.150973	0.493784	152	38	0.760306	0.897821
porphyroonas_sp	log_cortisol	log_cortisol	0.0412233	0.205055	152	38	0.840998	0.90569
porphyroonas_sp	c_section	No	0.0727604	0.553993	152	38	0.895719	0.928894
r_mucilaginosa	breastfeeding	combination	0.0534913	0.678587	152	76	0.937296	0.937296
d__Bacteria.p__Fusobacteriota.c__Fusobacteriia.o__Fusobacteriales.f__Leptotrichiaceae.g__Leptotrichia	CA_group	CA_group	-0.596781	0.161059	152	150	0.00031566	0.00540927
d__Bacteria.p__Actinobacteriota.c__Actinobacteria.o__Actinomycetales.f__Actinomycetaceae.g__Actinomyces	CA_group	CA_group	-0.511225	0.140133	152	150	0.00038638	0.00540927
d__Bacteria.p__Actinobacteriota.c__Actinobacteria.o__Actinomycetales.f__Actinomycetaceae.g__Actinomyces	breastfeeding	formula	0.664479	0.312897	152	150	0.0356713	0.332932
d__Bacteria.p__Fusobacteriota.c__Fusobacteriia.o__Fusobacteriales.f__Leptotrichiaceae.g__Leptotrichia	log_cortisol	log_cortisol	0.214463	0.116476	152	150	0.0679529	0.475671
d__Bacteria.p__Fusobacteriota.c__Fusobacteriia.o__Fusobacteriales.f__Leptotrichiaceae.g__Leptotrichia	breastfeeding	combination	-0.356731	0.270912	152	150	0.190321	0.476373
d__Bacteria.p__Fusobacteriota.c__Fusobacteriia.o__Fusobacteriales.f__Leptotrichiaceae.g__Leptotrichia	c_section	Yes	-0.566877	0.332848	152	150	0.091032	0.476373
d__Bacteria.p__Fusobacteriota.c__Fusobacteriia.o__Fusobacteriales.f__Leptotrichiaceae.g__Leptotrichia	antibiotics	Yes	-0.515036	0.432752	152	150	0.236247	0.476373
d__Bacteria.p__Fusobacteriota.c__Fusobacteriia.o__Fusobacteriales.f__Leptotrichiaceae.g__Leptotrichia	CA:log_cortisol	CA:log_cortisol	-0.145974	0.115352	152	150	0.208057	0.476373
d__Bacteria.p__Fusobacteriota.c__Fusobacteriia.o__Fusobacteriales.f__Leptotrichiaceae.g__Leptotrichia	hair_storage_temperature	room temperature	0.657442	0.554709	152	150	0.238187	0.476373
d__Bacteria.p__Actinobacteriota.c__Actinobacteria.o__Actinomycetales.f__Actinomycetaceae.g__Actinomyces	child_sex	male	0.223178	0.160692	152	150	0.167348	0.476373
d__Bacteria.p__Actinobacteriota.c__Actinobacteria.o__Actinomycetales.f__Actinomycetaceae.g__Actinomyces	c_section	Yes	-0.350292	0.289602	152	150	0.228729	0.476373
d__Bacteria.p__Actinobacteriota.c__Actinobacteria.o__Actinomycetales.f__Actinomycetaceae.g__Actinomyces	antibiotics	Yes	-0.520651	0.376526	152	150	0.1692	0.476373
d__Bacteria.p__Actinobacteriota.c__Actinobacteria.o__Actinomycetales.f__Actinomycetaceae.g__Actinomyces	CA:log_cortisol	CA:log_cortisol	-0.138384	0.100364	152	150	0.170414	0.476373
d__Bacteria.p__Actinobacteriota.c__Actinobacteria.o__Actinomycetales.f__Actinomycetaceae.g__Actinomyces	hair_storage_temperature	room temperature	-0.632475	0.482638	152	150	0.192445	0.476373
d__Bacteria.p__Fusobacteriota.c__Fusobacteriia.o__Fusobacteriales.f__Leptotrichiaceae.g__Leptotrichia	child_age_years	child_age_years	0.102474	0.0934719	152	150	0.275052	0.513431
d__Bacteria.p__Actinobacteriota.c__Actinobacteria.o__Actinomycetales.f__Actinomycetaceae.g__Actinomyces	antibiotics	No	-0.253814	0.244038	152	150	0.30032	0.525559
d__Bacteria.p__Fusobacteriota.c__Fusobacteriia.o__Fusobacteriales.f__Leptotrichiaceae.g__Leptotrichia	breastfeeding	formula	0.354239	0.359621	152	150	0.32651	0.537781
d__Bacteria.p__Fusobacteriota.c__Fusobacteriia.o__Fusobacteriales.f__Leptotrichiaceae.g__Leptotrichia	breastfeeding	DK or NA	0.421947	0.462243	152	150	0.363092	0.56481
d__Bacteria.p__Actinobacteriota.c__Actinobacteria.o__Actinomycetales.f__Actinomycetaceae.g__Actinomyces	breastfeeding	combination	-0.181917	0.235713	152	150	0.441705	0.650934
d__Bacteria.p__Actinobacteriota.c__Actinobacteria.o__Actinomycetales.f__Actinomycetaceae.g__Actinomyces	breastfeeding	DK or NA	0.272992	0.402185	152	150	0.498537	0.664716
d__Bacteria.p__Actinobacteriota.c__Actinobacteria.o__Actinomycetales.f__Actinomycetaceae.g__Actinomyces	log_cortisol	log_cortisol	0.0722453	0.101342	152	150	0.477246	0.664716
d__Bacteria.p__Fusobacteriota.c__Fusobacteriia.o__Fusobacteriales.f__Leptotrichiaceae.g__Leptotrichia	c_section	No	-0.155161	0.31468	152	150	0.622824	0.7599
d__Bacteria.p__Fusobacteriota.c__Fusobacteriia.o__Fusobacteriales.f__Leptotrichiaceae.g__Leptotrichia	antibiotics	No	-0.137749	0.28048	152	150	0.624203	0.7599
d__Bacteria.p__Fusobacteriota.c__Fusobacteriia.o__Fusobacteriales.f__Leptotrichiaceae.g__Leptotrichia	covid_impact	covid_impact	-0.0346817	0.0949574	152	150	0.715553	0.834812
d__Bacteria.p__Actinobacteriota.c__Actinobacteria.o__Actinomycetales.f__Actinomycetaceae.g__Actinomyces	covid_impact	covid_impact	-0.0216616	0.0826199	152	150	0.793611	0.888845
d__Bacteria.p__Actinobacteriota.c__Actinobacteria.o__Actinomycetales.f__Actinomycetaceae.g__Actinomyces	child_age_years	child_age_years	-0.0175197	0.0813274	152	150	0.829789	0.893619
d__Bacteria.p__Fusobacteriota.c__Fusobacteriia.o__Fusobacteriales.f__Leptotrichiaceae.g__Leptotrichia	child_sex	male	-0.0317046	0.184688	152	150	0.863978	0.895977
d__Bacteria.p__Actinobacteriota.c__Actinobacteria.o__Actinomycetales.f__Actinomycetaceae.g__Actinomyces	c_section	No	0.014222	0.273795	152	150	0.958656	0.958656
d__Bacteria.p__Fusobacteriota.c__Fusobacteriia.o__Fusobacteriales.f__Leptotrichiaceae	CA_group	CA_group	-0.611458	0.162012	152	149	0.00024684	0.00345572
d__Bacteria.p__Actinobacteriota.c__Actinobacteria.o__Actinomycetales.f__Actinomycetaceae	CA_group	CA_group	-0.542983	0.14366	152	150	0.00024199	0.00345572
d__Bacteria.p__Actinobacteriota.c__Actinobacteria.o__Actinomycetales.f__Actinomycetaceae	breastfeeding	formula	0.676262	0.320771	152	150	0.0370069	0.345397
d__Bacteria.p__Fusobacteriota.c__Fusobacteriia.o__Fusobacteriales.f__Leptotrichiaceae	log_cortisol	log_cortisol	0.222108	0.117165	152	149	0.0603104	0.422173
d__Bacteria.p__Fusobacteriota.c__Fusobacteriia.o__Fusobacteriales.f__Leptotrichiaceae	breastfeeding	combination	-0.43679	0.272515	152	149	0.1115	0.50743
d__Bacteria.p__Fusobacteriota.c__Fusobacteriia.o__Fusobacteriales.f__Leptotrichiaceae	c_section	Yes	-0.524243	0.334818	152	149	0.119934	0.50743
d__Bacteria.p__Actinobacteriota.c__Actinobacteria.o__Actinomycetales.f__Actinomycetaceae	child_sex	male	0.22303	0.164736	152	150	0.178223	0.50743
d__Bacteria.p__Actinobacteriota.c__Actinobacteria.o__Actinomycetales.f__Actinomycetaceae	antibiotics	Yes	-0.518975	0.386001	152	150	0.181225	0.50743
d__Bacteria.p__Actinobacteriota.c__Actinobacteria.o__Actinomycetales.f__Actinomycetaceae	CA:log_cortisol	CA:log_cortisol	-0.150163	0.10289	152	150	0.146951	0.50743
d__Bacteria.p__Actinobacteriota.c__Actinobacteria.o__Actinomycetales.f__Actinomycetaceae	hair_storage_temperature	room temperature	-0.690033	0.494783	152	150	0.165605	0.50743
d__Bacteria.p__Fusobacteriota.c__Fusobacteriia.o__Fusobacteriales.f__Leptotrichiaceae	breastfeeding	DK or NA	0.457459	0.46498	152	149	0.327101	0.54924
d__Bacteria.p__Fusobacteriota.c__Fusobacteriia.o__Fusobacteriales.f__Leptotrichiaceae	breastfeeding	formula	0.323636	0.36175	152	149	0.372699	0.54924
d__Bacteria.p__Fusobacteriota.c__Fusobacteriia.o__Fusobacteriales.f__Leptotrichiaceae	antibiotics	Yes	-0.498062	0.435314	152	149	0.25475	0.54924
d__Bacteria.p__Fusobacteriota.c__Fusobacteriia.o__Fusobacteriales.f__Leptotrichiaceae	CA:log_cortisol	CA:log_cortisol	-0.125981	0.116035	152	149	0.279691	0.54924
d__Bacteria.p__Fusobacteriota.c__Fusobacteriia.o__Fusobacteriales.f__Leptotrichiaceae	hair_storage_temperature	room temperature	0.534504	0.557993	152	149	0.339961	0.54924
d__Bacteria.p__Actinobacteriota.c__Actinobacteria.o__Actinomycetales.f__Actinomycetaceae	breastfeeding	combination	-0.252462	0.241645	152	150	0.298147	0.54924
d__Bacteria.p__Actinobacteriota.c__Actinobacteria.o__Actinomycetales.f__Actinomycetaceae	c_section	Yes	-0.327435	0.29689	152	150	0.272196	0.54924
d__Bacteria.p__Actinobacteriota.c__Actinobacteria.o__Actinomycetales.f__Actinomycetaceae	antibiotics	No	-0.294604	0.250179	152	150	0.241205	0.54924
d__Bacteria.p__Actinobacteriota.c__Actinobacteria.o__Actinomycetales.f__Actinomycetaceae	log_cortisol	log_cortisol	0.0952101	0.103893	152	150	0.361207	0.54924
d__Bacteria.p__Actinobacteriota.c__Actinobacteria.o__Actinomycetales.f__Actinomycetaceae	breastfeeding	DK or NA	0.315526	0.412306	152	150	0.445553	0.623774
d__Bacteria.p__Fusobacteriota.c__Fusobacteriia.o__Fusobacteriales.f__Leptotrichiaceae	antibiotics	No	-0.183289	0.282141	152	149	0.517119	0.689492
d__Bacteria.p__Fusobacteriota.c__Fusobacteriia.o__Fusobacteriales.f__Leptotrichiaceae	child_age_years	child_age_years	0.0451599	0.0940252	152	149	0.631857	0.737166
d__Bacteria.p__Fusobacteriota.c__Fusobacteriia.o__Fusobacteriales.f__Leptotrichiaceae	c_section	No	-0.172176	0.316543	152	149	0.587461	0.737166
d__Bacteria.p__Actinobacteriota.c__Actinobacteria.o__Actinomycetales.f__Actinomycetaceae	child_age_years	child_age_years	-0.0413131	0.083374	152	150	0.621106	0.737166
d__Bacteria.p__Actinobacteriota.c__Actinobacteria.o__Actinomycetales.f__Actinomycetaceae	c_section	No	0.046849	0.280685	152	150	0.867711	0.971836
d__Bacteria.p__Fusobacteriota.c__Fusobacteriia.o__Fusobacteriales.f__Leptotrichiaceae	child_sex	male	0.00208831	0.185782	152	149	0.991049	0.997801
d__Bacteria.p__Fusobacteriota.c__Fusobacteriia.o__Fusobacteriales.f__Leptotrichiaceae	covid_impact	covid_impact	0.00026376	0.0955195	152	149	0.997801	0.997801
d__Bacteria.p__Actinobacteriota.c__Actinobacteria.o__Actinomycetales.f__Actinomycetaceae	covid_impact	covid_impact	-0.0020463	0.084699	152	150	0.980763	0.997801
d__Bacteria.p__Actinobacteriota.c__Actinobacteria.o__Actinomycetales	CA_group	CA_group	-0.51983	0.136327	152	150	0.00021445	0.00300227
d__Bacteria.p__Actinobacteriota.c__Actinobacteria.o__Actinomycetales	breastfeeding	formula	0.694912	0.304399	152	150	0.0241255	0.168878
d__Bacteria.p__Actinobacteriota.c__Actinobacteria.o__Actinomycetales	child_sex	male	0.199238	0.156328	152	150	0.204856	0.481225
d__Bacteria.p__Actinobacteriota.c__Actinobacteria.o__Actinomycetales	breastfeeding	combination	-0.295667	0.229311	152	150	0.199651	0.481225
d__Bacteria.p__Actinobacteriota.c__Actinobacteria.o__Actinomycetales	antibiotics	No	-0.298358	0.23741	152	150	0.211199	0.481225
d__Bacteria.p__Actinobacteriota.c__Actinobacteria.o__Actinomycetales	antibiotics	Yes	-0.428344	0.3663	152	150	0.244476	0.481225
d__Bacteria.p__Actinobacteriota.c__Actinobacteria.o__Actinomycetales	log_cortisol	log_cortisol	0.100633	0.09859	152	150	0.309359	0.481225
d__Bacteria.p__Actinobacteriota.c__Actinobacteria.o__Actinomycetales	CA:log_cortisol	CA:log_cortisol	-0.156181	0.0976387	152	150	0.112216	0.481225
d__Bacteria.p__Actinobacteriota.c__Actinobacteria.o__Actinomycetales	hair_storage_temperature	room temperature	-0.494428	0.46953	152	150	0.29436	0.481225
d__Bacteria.p__Actinobacteriota.c__Actinobacteria.o__Actinomycetales	breastfeeding	DK or NA	0.338426	0.391263	152	150	0.388718	0.494732
d__Bacteria.p__Actinobacteriota.c__Actinobacteria.o__Actinomycetales	c_section	Yes	-0.250234	0.281737	152	150	0.376147	0.494732
d__Bacteria.p__Actinobacteriota.c__Actinobacteria.o__Actinomycetales	child_age_years	child_age_years	-0.0506348	0.0791186	152	150	0.523353	0.610579
d__Bacteria.p__Actinobacteriota.c__Actinobacteria.o__Actinomycetales	c_section	No	0.0975511	0.266359	152	150	0.714806	0.769791
d__Bacteria.p__Actinobacteriota.c__Actinobacteria.o__Actinomycetales	covid_impact	covid_impact	-0.0055786	0.080376	152	150	0.944777	0.944777
d__Bacteria.p__Actinobacteriota.c__Actinobacteria	CA_group	CA_group	-0.318799	0.103035	152	152	0.00243618	0.0341065
d__Bacteria.p__Actinobacteriota.c__Actinobacteria	covid_impact	covid_impact	-0.143611	0.0607474	152	152	0.019616	0.137312
d__Bacteria.p__Actinobacteriota.c__Actinobacteria	child_age_years	child_age_years	-0.126972	0.0597971	152	152	0.0356926	0.166565
d__Bacteria.p__Actinobacteriota.c__Actinobacteria	antibiotics	Yes	-0.514078	0.276846	152	152	0.0656782	0.229874
d__Bacteria.p__Actinobacteriota.c__Actinobacteria	breastfeeding	formula	0.26276	0.230062	152	152	0.255583	0.59636
d__Bacteria.p__Actinobacteriota.c__Actinobacteria	hair_storage_temperature	room temperature	-0.422366	0.354866	152	152	0.236218	0.59636
d__Bacteria.p__Actinobacteriota.c__Actinobacteria	child_sex	male	0.107169	0.118151	152	152	0.366128	0.640725
d__Bacteria.p__Actinobacteriota.c__Actinobacteria	CA:log_cortisol	CA:log_cortisol	-0.0715768	0.0737943	152	152	0.333945	0.640725
d__Bacteria.p__Actinobacteriota.c__Actinobacteria	breastfeeding	combination	-0.0835879	0.173311	152	152	0.630437	0.664234
d__Bacteria.p__Actinobacteriota.c__Actinobacteria	breastfeeding	DK or NA	-0.140647	0.295712	152	152	0.635174	0.664234
d__Bacteria.p__Actinobacteriota.c__Actinobacteria	c_section	No	-0.132594	0.201312	152	152	0.511333	0.664234
d__Bacteria.p__Actinobacteriota.c__Actinobacteria	c_section	Yes	-0.131784	0.212934	152	152	0.537111	0.664234
d__Bacteria.p__Actinobacteriota.c__Actinobacteria	antibiotics	No	-0.104425	0.179432	152	152	0.561634	0.664234
d__Bacteria.p__Actinobacteriota.c__Actinobacteria	log_cortisol	log_cortisol	0.0324214	0.0745134	152	152	0.664234	0.664234
d__Bacteria.p__Actinobacteriota	antibiotics	Yes	-0.733434	0.292429	152	148	0.0134202	0.198582
d__Bacteria.p__Actinobacteriota	CA_group	CA_group	-0.258555	0.108834	152	148	0.0190365	0.198582
d__Bacteria.p__Fusobacteriota	log_cortisol	log_cortisol	0.154738	0.066342	152	146	0.0212767	0.198582
d__Bacteria.p__Actinobacteriota	covid_impact	covid_impact	-0.129459	0.0641668	152	148	0.0457812	0.320468
d__Bacteria.p__Fusobacteriota	breastfeeding	combination	-0.267919	0.154305	152	146	0.0849766	0.339906
d__Bacteria.p__Fusobacteriota	CA_group	CA_group	-0.172327	0.0917358	152	146	0.0626407	0.339906
d__Bacteria.p__Fusobacteriota	hair_storage_temperature	room temperature	0.555869	0.315951	152	146	0.0809638	0.339906
d__Bacteria.p__Actinobacteriota	child_age_years	child_age_years	-0.0969098	0.0631629	152	148	0.127487	0.414889
d__Bacteria.p__Actinobacteriota	hair_storage_temperature	room temperature	-0.566318	0.374841	152	148	0.133357	0.414889
d__Bacteria.p__Actinobacteriota	CA:log_cortisol	CA:log_cortisol	-0.100249	0.0779481	152	148	0.200786	0.562201
d__Bacteria.p__Actinobacteriota	child_sex	male	0.129517	0.124802	152	148	0.301375	0.703208
d__Bacteria.p__Fusobacteriota	breastfeeding	DK or NA	0.28316	0.263284	152	146	0.284225	0.703208
d__Bacteria.p__Actinobacteriota	antibiotics	No	-0.181106	0.189532	152	148	0.341148	0.73478
d__Bacteria.p__Actinobacteriota	breastfeeding	DK or NA	-0.237055	0.312357	152	148	0.449328	0.810392
d__Bacteria.p__Actinobacteriota	c_section	Yes	-0.138909	0.224919	152	148	0.537966	0.810392
d__Bacteria.p__Actinobacteriota	log_cortisol	log_cortisol	0.0479484	0.0787076	152	148	0.543499	0.810392
d__Bacteria.p__Fusobacteriota	child_age_years	child_age_years	0.0306289	0.0532396	152	146	0.566121	0.810392
d__Bacteria.p__Fusobacteriota	antibiotics	No	0.0959993	0.159755	152	146	0.548985	0.810392
d__Bacteria.p__Fusobacteriota	covid_impact	covid_impact	-0.0300997	0.0540857	152	146	0.578852	0.810392
d__Bacteria.p__Fusobacteriota	CA:log_cortisol	CA:log_cortisol	0.0388457	0.0657019	152	146	0.555426	0.810392
d__Bacteria.p__Actinobacteriota	breastfeeding	combination	-0.0881943	0.183067	152	148	0.630818	0.825545
d__Bacteria.p__Fusobacteriota	antibiotics	Yes	-0.112583	0.246487	152	146	0.648643	0.825545
d__Bacteria.p__Actinobacteriota	breastfeeding	formula	0.100705	0.243011	152	148	0.679288	0.826959
d__Bacteria.p__Actinobacteriota	c_section	No	-0.0447779	0.212643	152	148	0.83356	0.939717
d__Bacteria.p__Fusobacteriota	child_sex	male	0.015745	0.105195	152	146	0.881263	0.939717
d__Bacteria.p__Fusobacteriota	breastfeeding	formula	0.0254387	0.204833	152	146	0.901362	0.939717
d__Bacteria.p__Fusobacteriota	c_section	No	0.0158969	0.179235	152	146	0.929468	0.939717
d__Bacteria.p__Fusobacteriota	c_section	Yes	-0.0143661	0.189583	152	146	0.939717	0.939717
porphyromonas_sp	child_age_years	child_age_years	-0.584835	0.165705	152	38	0.00058986	0.0176959	y
r_mucilaginosa	CA_group	CA_group	1.29766	0.420389	152	76	0.00250869	0.0376304	y
r_mucilaginosa	c_section	No	2.1125	0.817698	152	76	0.0109706	0.0822793	y
porphyromonas_sp	CA_group	CA_group	0.772364	0.294282	152	38	0.00979435	0.0822793	y
r_mucilaginosa	c_section	Yes	1.91727	0.872464	152	76	0.0298864	0.129848	y
r_mucilaginosa	log_cortisol	log_cortisol	0.634199	0.291622	152	76	0.0315959	0.129848	y
porphyromonas_sp	breastfeeding	formula	-1.40348	0.641451	152	38	0.0305933	0.129848	y
porphyromonas_sp	internalizing	internalizing	0.374909	0.175452	152	38	0.0346262	0.129848	y
r_mucilaginosa	covid_impact	covid_impact	-0.487053	0.243664	152	76	0.0478639	0.143592	y
r_mucilaginosa	hair_storage_temperature	room temperature	-3.28105	1.62314	152	76	0.0454423	0.143592	y
porphyromonas_sp	breastfeeding	DK or NA	-1.59042	0.837686	152	38	0.0600002	0.163637	y
porphyromonas_sp	hair_storage_temperature	room temperature	-1.91967	1.13624	152	38	0.0936997	0.234249	y
r_mucilaginosa	antibiotics	Yes	-1.17238	1.13068	152	76	0.301858	0.646838	y
porphyromonas_sp	covid_impact	covid_impact	-0.179987	0.170571	152	38	0.293435	0.646838	y
porphyromonas_sp	c_section	Yes	0.574363	0.610747	152	38	0.348872	0.654135	y
porphyromonas_sp	CA:log_cortisol	CA:log_cortisol	0.195022	0.203512	152	38	0.339832	0.654135	y
r_mucilaginosa	internalizing	internalizing	0.200597	0.250637	152	76	0.425077	0.750136	y
r_mucilaginosa	CA:log_cortisol	CA:log_cortisol	-0.166185	0.290722	152	76	0.568635	0.897845	y
porphyromonas_sp	child_sex	male	0.195129	0.328562	152	38	0.553696	0.897845	y
r_mucilaginosa	breastfeeding	formula	-0.470772	0.916326	152	76	0.608357	0.912535	y
r_mucilaginosa	child_sex	male	-0.199982	0.469357	152	76	0.67081	0.958299	y
r_mucilaginosa	child_age_years	child_age_years	-0.0378339	0.236713	152	76	0.873281	0.978739	y
r_mucilaginosa	breastfeeding	combination	-0.0429406	0.680746	152	76	0.949808	0.978739	y
r_mucilaginosa	breastfeeding	DK or NA	-0.240881	1.19665	152	76	0.840805	0.978739	y
r_mucilaginosa	antibiotics	No	-0.0194868	0.729723	152	76	0.978739	0.978739	y
porphyromonas_sp	breastfeeding	combination	-0.149276	0.476539	152	38	0.75463	0.978739	y
porphyromonas_sp	c_section	No	-0.144131	0.572409	152	38	0.801624	0.978739	y
porphyromonas_sp	antibiotics	No	0.0264085	0.510824	152	38	0.958855	0.978739	y
porphyromonas_sp	antibiotics	Yes	-0.0618306	0.791501	152	38	0.937863	0.978739	y
porphyromonas_sp	log_cortisol	log_cortisol	0.053667	0.204143	152	38	0.793083	0.978739	y

## Sheet: supplement 9 saliva incubation
These are the results of the abundance models described in the results, re-run to adjust for saliva incubation.One model was run for each feature, with predictor variables named in the value column; ASV models are each run twice, once with internalizing in the model and once without, as indicated by column J. These results show CA as standardized.
feature	metadata	value	coef	stderr	N	N.not.0	pval	qval	internalizing
porphyromonas_sp	child_age_years	child_age_years	-0.584835	0.165705	152	38	0.00058986	0.0176959
r_mucilaginosa	CA_group	CA_group	1.29766	0.420389	152	76	0.00250869	0.0376304
r_mucilaginosa	c_section	No	2.1125	0.817698	152	76	0.0109706	0.0822793
porphyromonas_sp	CA_group	CA_group	0.772364	0.294282	152	38	0.00979435	0.0822793
r_mucilaginosa	c_section	Yes	1.91727	0.872464	152	76	0.0298864	0.129848
r_mucilaginosa	log_cortisol_cntr	log_cortisol_cntr	0.634199	0.291622	152	76	0.0315959	0.129848
porphyromonas_sp	breastfeeding	formula	-1.40348	0.641451	152	38	0.0305933	0.129848
porphyromonas_sp	internalizing	internalizing	0.374909	0.175452	152	38	0.0346262	0.129848
r_mucilaginosa	covid_impact	covid_impact	-0.487053	0.243664	152	76	0.0478639	0.143592
r_mucilaginosa	saliva_incubated	saliva_incubated	-0.589034	0.291396	152	76	0.0454423	0.143592
porphyromonas_sp	breastfeeding	DK or NA	-1.59042	0.837686	152	38	0.0600002	0.163637
porphyromonas_sp	saliva_incubated	saliva_incubated	-0.34463	0.203984	152	38	0.0936997	0.234249
r_mucilaginosa	antibiotics	Yes	-1.17238	1.13068	152	76	0.301858	0.646838
porphyromonas_sp	covid_impact	covid_impact	-0.179987	0.170571	152	38	0.293435	0.646838
porphyromonas_sp	c_section	Yes	0.574363	0.610747	152	38	0.348872	0.654135
porphyromonas_sp	CA:log_cortisol	CA:log_cortisol	0.195022	0.203512	152	38	0.339832	0.654135
r_mucilaginosa	internalizing	internalizing	0.200597	0.250637	152	76	0.425077	0.750136
r_mucilaginosa	CA:log_cortisol	CA:log_cortisol	-0.166185	0.290722	152	76	0.568635	0.897845
porphyromonas_sp	child_sex	male	0.195129	0.328562	152	38	0.553696	0.897845
r_mucilaginosa	breastfeeding	formula	-0.470772	0.916326	152	76	0.608357	0.912535
r_mucilaginosa	child_sex	male	-0.199982	0.469357	152	76	0.67081	0.958299
r_mucilaginosa	child_age_years	child_age_years	-0.0378339	0.236713	152	76	0.873281	0.978739
r_mucilaginosa	breastfeeding	combination	-0.0429406	0.680746	152	76	0.949808	0.978739
r_mucilaginosa	breastfeeding	DK or NA	-0.240881	1.19665	152	76	0.840805	0.978739
r_mucilaginosa	antibiotics	No	-0.0194868	0.729723	152	76	0.978739	0.978739
porphyromonas_sp	breastfeeding	combination	-0.149276	0.476539	152	38	0.75463	0.978739
porphyromonas_sp	c_section	No	-0.144131	0.572409	152	38	0.801624	0.978739
porphyromonas_sp	antibiotics	No	0.0264085	0.510824	152	38	0.958855	0.978739
porphyromonas_sp	antibiotics	Yes	-0.0618306	0.791501	152	38	0.937863	0.978739
porphyromonas_sp	log_cortisol_cntr	log_cortisol_cntr	0.053667	0.204143	152	38	0.793083	0.978739
d__Bacteria.p__Fusobacteriota.c__Fusobacteriia.o__Fusobacteriales.f__Leptotrichiaceae.g__Leptotrichia	CA_group	CA_group	-0.596781	0.161059	152	150	0.00031566	0.00540927
d__Bacteria.p__Actinobacteriota.c__Actinobacteria.o__Actinomycetales.f__Actinomycetaceae.g__Actinomyces	CA_group	CA_group	-0.511225	0.140133	152	150	0.00038638	0.00540927
d__Bacteria.p__Actinobacteriota.c__Actinobacteria.o__Actinomycetales.f__Actinomycetaceae.g__Actinomyces	breastfeeding	formula	0.664479	0.312897	152	150	0.0356713	0.332932
d__Bacteria.p__Fusobacteriota.c__Fusobacteriia.o__Fusobacteriales.f__Leptotrichiaceae.g__Leptotrichia	log_cortisol_cntr	log_cortisol_cntr	0.214463	0.116476	152	150	0.0679529	0.475671
d__Bacteria.p__Fusobacteriota.c__Fusobacteriia.o__Fusobacteriales.f__Leptotrichiaceae.g__Leptotrichia	breastfeeding	combination	-0.356731	0.270912	152	150	0.190321	0.476373
d__Bacteria.p__Fusobacteriota.c__Fusobacteriia.o__Fusobacteriales.f__Leptotrichiaceae.g__Leptotrichia	c_section	Yes	-0.566877	0.332848	152	150	0.091032	0.476373
d__Bacteria.p__Fusobacteriota.c__Fusobacteriia.o__Fusobacteriales.f__Leptotrichiaceae.g__Leptotrichia	antibiotics	Yes	-0.515036	0.432752	152	150	0.236247	0.476373
d__Bacteria.p__Fusobacteriota.c__Fusobacteriia.o__Fusobacteriales.f__Leptotrichiaceae.g__Leptotrichia	CA:log_cortisol	CA:log_cortisol	-0.145974	0.115352	152	150	0.208057	0.476373
d__Bacteria.p__Fusobacteriota.c__Fusobacteriia.o__Fusobacteriales.f__Leptotrichiaceae.g__Leptotrichia	saliva_incubated	saliva_incubated	0.118028	0.0995847	152	150	0.238187	0.476373
d__Bacteria.p__Actinobacteriota.c__Actinobacteria.o__Actinomycetales.f__Actinomycetaceae.g__Actinomyces	child_sex	male	0.223178	0.160692	152	150	0.167348	0.476373
d__Bacteria.p__Actinobacteriota.c__Actinobacteria.o__Actinomycetales.f__Actinomycetaceae.g__Actinomyces	c_section	Yes	-0.350292	0.289602	152	150	0.228729	0.476373
d__Bacteria.p__Actinobacteriota.c__Actinobacteria.o__Actinomycetales.f__Actinomycetaceae.g__Actinomyces	antibiotics	Yes	-0.520651	0.376526	152	150	0.1692	0.476373
d__Bacteria.p__Actinobacteriota.c__Actinobacteria.o__Actinomycetales.f__Actinomycetaceae.g__Actinomyces	CA:log_cortisol	CA:log_cortisol	-0.138384	0.100364	152	150	0.170414	0.476373
d__Bacteria.p__Actinobacteriota.c__Actinobacteria.o__Actinomycetales.f__Actinomycetaceae.g__Actinomyces	saliva_incubated	saliva_incubated	-0.113546	0.086646	152	150	0.192445	0.476373
d__Bacteria.p__Fusobacteriota.c__Fusobacteriia.o__Fusobacteriales.f__Leptotrichiaceae.g__Leptotrichia	child_age_years	child_age_years	0.102474	0.0934719	152	150	0.275052	0.513431
d__Bacteria.p__Actinobacteriota.c__Actinobacteria.o__Actinomycetales.f__Actinomycetaceae.g__Actinomyces	antibiotics	No	-0.253814	0.244038	152	150	0.30032	0.525559
d__Bacteria.p__Fusobacteriota.c__Fusobacteriia.o__Fusobacteriales.f__Leptotrichiaceae.g__Leptotrichia	breastfeeding	formula	0.354239	0.359621	152	150	0.32651	0.537781
d__Bacteria.p__Fusobacteriota.c__Fusobacteriia.o__Fusobacteriales.f__Leptotrichiaceae.g__Leptotrichia	breastfeeding	DK or NA	0.421947	0.462243	152	150	0.363092	0.56481
d__Bacteria.p__Actinobacteriota.c__Actinobacteria.o__Actinomycetales.f__Actinomycetaceae.g__Actinomyces	breastfeeding	combination	-0.181917	0.235713	152	150	0.441705	0.650934
d__Bacteria.p__Actinobacteriota.c__Actinobacteria.o__Actinomycetales.f__Actinomycetaceae.g__Actinomyces	breastfeeding	DK or NA	0.272992	0.402185	152	150	0.498537	0.664716
d__Bacteria.p__Actinobacteriota.c__Actinobacteria.o__Actinomycetales.f__Actinomycetaceae.g__Actinomyces	log_cortisol_cntr	log_cortisol_cntr	0.0722453	0.101342	152	150	0.477246	0.664716
d__Bacteria.p__Fusobacteriota.c__Fusobacteriia.o__Fusobacteriales.f__Leptotrichiaceae.g__Leptotrichia	c_section	No	-0.155161	0.31468	152	150	0.622824	0.7599
d__Bacteria.p__Fusobacteriota.c__Fusobacteriia.o__Fusobacteriales.f__Leptotrichiaceae.g__Leptotrichia	antibiotics	No	-0.137749	0.28048	152	150	0.624203	0.7599
d__Bacteria.p__Fusobacteriota.c__Fusobacteriia.o__Fusobacteriales.f__Leptotrichiaceae.g__Leptotrichia	covid_impact	covid_impact	-0.0346817	0.0949574	152	150	0.715553	0.834812
d__Bacteria.p__Actinobacteriota.c__Actinobacteria.o__Actinomycetales.f__Actinomycetaceae.g__Actinomyces	covid_impact	covid_impact	-0.0216616	0.0826199	152	150	0.793611	0.888845
d__Bacteria.p__Actinobacteriota.c__Actinobacteria.o__Actinomycetales.f__Actinomycetaceae.g__Actinomyces	child_age_years	child_age_years	-0.0175197	0.0813274	152	150	0.829789	0.893619
d__Bacteria.p__Fusobacteriota.c__Fusobacteriia.o__Fusobacteriales.f__Leptotrichiaceae.g__Leptotrichia	child_sex	male	-0.0317046	0.184688	152	150	0.863978	0.895977
d__Bacteria.p__Actinobacteriota.c__Actinobacteria.o__Actinomycetales.f__Actinomycetaceae.g__Actinomyces	c_section	No	0.014222	0.273795	152	150	0.958656	0.958656
d__Bacteria.p__Fusobacteriota.c__Fusobacteriia.o__Fusobacteriales.f__Leptotrichiaceae	CA_group	CA_group	-0.611458	0.162012	152	149	0.00024684	0.00345572
d__Bacteria.p__Actinobacteriota.c__Actinobacteria.o__Actinomycetales.f__Actinomycetaceae	CA_group	CA_group	-0.542983	0.14366	152	150	0.00024199	0.00345572
d__Bacteria.p__Actinobacteriota.c__Actinobacteria.o__Actinomycetales.f__Actinomycetaceae	breastfeeding	formula	0.676262	0.320771	152	150	0.0370069	0.345397
d__Bacteria.p__Fusobacteriota.c__Fusobacteriia.o__Fusobacteriales.f__Leptotrichiaceae	log_cortisol_cntr	log_cortisol_cntr	0.222108	0.117165	152	149	0.0603104	0.422173
d__Bacteria.p__Fusobacteriota.c__Fusobacteriia.o__Fusobacteriales.f__Leptotrichiaceae	breastfeeding	combination	-0.43679	0.272515	152	149	0.1115	0.50743
d__Bacteria.p__Fusobacteriota.c__Fusobacteriia.o__Fusobacteriales.f__Leptotrichiaceae	c_section	Yes	-0.524243	0.334818	152	149	0.119934	0.50743
d__Bacteria.p__Actinobacteriota.c__Actinobacteria.o__Actinomycetales.f__Actinomycetaceae	child_sex	male	0.22303	0.164736	152	150	0.178223	0.50743
d__Bacteria.p__Actinobacteriota.c__Actinobacteria.o__Actinomycetales.f__Actinomycetaceae	antibiotics	Yes	-0.518975	0.386001	152	150	0.181225	0.50743
d__Bacteria.p__Actinobacteriota.c__Actinobacteria.o__Actinomycetales.f__Actinomycetaceae	CA:log_cortisol	CA:log_cortisol	-0.150163	0.10289	152	150	0.146951	0.50743
d__Bacteria.p__Actinobacteriota.c__Actinobacteria.o__Actinomycetales.f__Actinomycetaceae	saliva_incubated	saliva_incubated	-0.123879	0.0888265	152	150	0.165605	0.50743
d__Bacteria.p__Fusobacteriota.c__Fusobacteriia.o__Fusobacteriales.f__Leptotrichiaceae	breastfeeding	DK or NA	0.457459	0.46498	152	149	0.327101	0.54924
d__Bacteria.p__Fusobacteriota.c__Fusobacteriia.o__Fusobacteriales.f__Leptotrichiaceae	breastfeeding	formula	0.323636	0.36175	152	149	0.372699	0.54924
d__Bacteria.p__Fusobacteriota.c__Fusobacteriia.o__Fusobacteriales.f__Leptotrichiaceae	antibiotics	Yes	-0.498062	0.435314	152	149	0.25475	0.54924
d__Bacteria.p__Fusobacteriota.c__Fusobacteriia.o__Fusobacteriales.f__Leptotrichiaceae	CA:log_cortisol	CA:log_cortisol	-0.125981	0.116035	152	149	0.279691	0.54924
d__Bacteria.p__Fusobacteriota.c__Fusobacteriia.o__Fusobacteriales.f__Leptotrichiaceae	saliva_incubated	saliva_incubated	0.0959573	0.100174	152	149	0.339961	0.54924
d__Bacteria.p__Actinobacteriota.c__Actinobacteria.o__Actinomycetales.f__Actinomycetaceae	breastfeeding	combination	-0.252462	0.241645	152	150	0.298147	0.54924
d__Bacteria.p__Actinobacteriota.c__Actinobacteria.o__Actinomycetales.f__Actinomycetaceae	c_section	Yes	-0.327435	0.29689	152	150	0.272196	0.54924
d__Bacteria.p__Actinobacteriota.c__Actinobacteria.o__Actinomycetales.f__Actinomycetaceae	antibiotics	No	-0.294604	0.250179	152	150	0.241205	0.54924
d__Bacteria.p__Actinobacteriota.c__Actinobacteria.o__Actinomycetales.f__Actinomycetaceae	log_cortisol_cntr	log_cortisol_cntr	0.0952101	0.103893	152	150	0.361207	0.54924
d__Bacteria.p__Actinobacteriota.c__Actinobacteria.o__Actinomycetales.f__Actinomycetaceae	breastfeeding	DK or NA	0.315526	0.412306	152	150	0.445553	0.623774
d__Bacteria.p__Fusobacteriota.c__Fusobacteriia.o__Fusobacteriales.f__Leptotrichiaceae	antibiotics	No	-0.183289	0.282141	152	149	0.517119	0.689492
d__Bacteria.p__Fusobacteriota.c__Fusobacteriia.o__Fusobacteriales.f__Leptotrichiaceae	child_age_years	child_age_years	0.0451599	0.0940252	152	149	0.631857	0.737166
d__Bacteria.p__Fusobacteriota.c__Fusobacteriia.o__Fusobacteriales.f__Leptotrichiaceae	c_section	No	-0.172176	0.316543	152	149	0.587461	0.737166
d__Bacteria.p__Actinobacteriota.c__Actinobacteria.o__Actinomycetales.f__Actinomycetaceae	child_age_years	child_age_years	-0.0413131	0.083374	152	150	0.621106	0.737166
d__Bacteria.p__Actinobacteriota.c__Actinobacteria.o__Actinomycetales.f__Actinomycetaceae	c_section	No	0.046849	0.280685	152	150	0.867711	0.971836
d__Bacteria.p__Fusobacteriota.c__Fusobacteriia.o__Fusobacteriales.f__Leptotrichiaceae	child_sex	male	0.00208831	0.185782	152	149	0.991049	0.997801
d__Bacteria.p__Fusobacteriota.c__Fusobacteriia.o__Fusobacteriales.f__Leptotrichiaceae	covid_impact	covid_impact	0.00026376	0.0955195	152	149	0.997801	0.997801
d__Bacteria.p__Actinobacteriota.c__Actinobacteria.o__Actinomycetales.f__Actinomycetaceae	covid_impact	covid_impact	-0.0020463	0.084699	152	150	0.980763	0.997801
d__Bacteria.p__Actinobacteriota.c__Actinobacteria.o__Actinomycetales	CA_group	CA_group	-0.51983	0.136327	152	150	0.00021445	0.00300227
d__Bacteria.p__Actinobacteriota.c__Actinobacteria.o__Actinomycetales	breastfeeding	formula	0.694912	0.304399	152	150	0.0241255	0.168878
d__Bacteria.p__Actinobacteriota.c__Actinobacteria.o__Actinomycetales	child_sex	male	0.199238	0.156328	152	150	0.204856	0.481225
d__Bacteria.p__Actinobacteriota.c__Actinobacteria.o__Actinomycetales	breastfeeding	combination	-0.295667	0.229311	152	150	0.199651	0.481225
d__Bacteria.p__Actinobacteriota.c__Actinobacteria.o__Actinomycetales	antibiotics	No	-0.298358	0.23741	152	150	0.211199	0.481225
d__Bacteria.p__Actinobacteriota.c__Actinobacteria.o__Actinomycetales	antibiotics	Yes	-0.428344	0.3663	152	150	0.244476	0.481225
d__Bacteria.p__Actinobacteriota.c__Actinobacteria.o__Actinomycetales	log_cortisol_cntr	log_cortisol_cntr	0.100633	0.09859	152	150	0.309359	0.481225
d__Bacteria.p__Actinobacteriota.c__Actinobacteria.o__Actinomycetales	CA:log_cortisol	CA:log_cortisol	-0.156181	0.0976387	152	150	0.112216	0.481225
d__Bacteria.p__Actinobacteriota.c__Actinobacteria.o__Actinomycetales	saliva_incubated	saliva_incubated	-0.0887627	0.0842928	152	150	0.29436	0.481225
d__Bacteria.p__Actinobacteriota.c__Actinobacteria.o__Actinomycetales	breastfeeding	DK or NA	0.338426	0.391263	152	150	0.388718	0.494732
d__Bacteria.p__Actinobacteriota.c__Actinobacteria.o__Actinomycetales	c_section	Yes	-0.250234	0.281737	152	150	0.376147	0.494732
d__Bacteria.p__Actinobacteriota.c__Actinobacteria.o__Actinomycetales	child_age_years	child_age_years	-0.0506348	0.0791186	152	150	0.523353	0.610579
d__Bacteria.p__Actinobacteriota.c__Actinobacteria.o__Actinomycetales	c_section	No	0.0975511	0.266359	152	150	0.714806	0.769791
d__Bacteria.p__Actinobacteriota.c__Actinobacteria.o__Actinomycetales	covid_impact	covid_impact	-0.0055786	0.080376	152	150	0.944777	0.944777
d__Bacteria.p__Actinobacteriota.c__Actinobacteria	CA_group	CA_group	-0.318799	0.103035	152	152	0.00243618	0.0341065
d__Bacteria.p__Actinobacteriota.c__Actinobacteria	covid_impact	covid_impact	-0.143611	0.0607474	152	152	0.019616	0.137312
d__Bacteria.p__Actinobacteriota.c__Actinobacteria	child_age_years	child_age_years	-0.126972	0.0597971	152	152	0.0356926	0.166565
d__Bacteria.p__Actinobacteriota.c__Actinobacteria	antibiotics	Yes	-0.514078	0.276846	152	152	0.0656782	0.229874
d__Bacteria.p__Actinobacteriota.c__Actinobacteria	breastfeeding	formula	0.26276	0.230062	152	152	0.255583	0.59636
d__Bacteria.p__Actinobacteriota.c__Actinobacteria	saliva_incubated	saliva_incubated	-0.0758257	0.0637077	152	152	0.236218	0.59636
d__Bacteria.p__Actinobacteriota.c__Actinobacteria	child_sex	male	0.107169	0.118151	152	152	0.366128	0.640725
d__Bacteria.p__Actinobacteriota.c__Actinobacteria	CA:log_cortisol	CA:log_cortisol	-0.0715768	0.0737943	152	152	0.333945	0.640725
d__Bacteria.p__Actinobacteriota.c__Actinobacteria	breastfeeding	combination	-0.0835879	0.173311	152	152	0.630437	0.664234
d__Bacteria.p__Actinobacteriota.c__Actinobacteria	breastfeeding	DK or NA	-0.140647	0.295712	152	152	0.635174	0.664234
d__Bacteria.p__Actinobacteriota.c__Actinobacteria	c_section	No	-0.132594	0.201312	152	152	0.511333	0.664234
d__Bacteria.p__Actinobacteriota.c__Actinobacteria	c_section	Yes	-0.131784	0.212934	152	152	0.537111	0.664234
d__Bacteria.p__Actinobacteriota.c__Actinobacteria	antibiotics	No	-0.104425	0.179432	152	152	0.561634	0.664234
d__Bacteria.p__Actinobacteriota.c__Actinobacteria	log_cortisol_cntr	log_cortisol_cntr	0.0324214	0.0745134	152	152	0.664234	0.664234
d__Bacteria.p__Actinobacteriota	antibiotics	Yes	-0.733434	0.292429	152	148	0.0134202	0.198582
d__Bacteria.p__Actinobacteriota	CA_group	CA_group	-0.258555	0.108834	152	148	0.0190365	0.198582
d__Bacteria.p__Fusobacteriota	log_cortisol_cntr	log_cortisol_cntr	0.154738	0.066342	152	146	0.0212767	0.198582
d__Bacteria.p__Actinobacteriota	covid_impact	covid_impact	-0.129459	0.0641668	152	148	0.0457812	0.320468
d__Bacteria.p__Fusobacteriota	breastfeeding	combination	-0.267919	0.154305	152	146	0.0849766	0.339906
d__Bacteria.p__Fusobacteriota	CA_group	CA_group	-0.172327	0.0917358	152	146	0.0626407	0.339906
d__Bacteria.p__Fusobacteriota	saliva_incubated	saliva_incubated	0.099793	0.0567213	152	146	0.0809638	0.339906
d__Bacteria.p__Actinobacteriota	child_age_years	child_age_years	-0.0969098	0.0631629	152	148	0.127487	0.414889
d__Bacteria.p__Actinobacteriota	saliva_incubated	saliva_incubated	-0.101669	0.0672937	152	148	0.133357	0.414889
d__Bacteria.p__Actinobacteriota	CA:log_cortisol	CA:log_cortisol	-0.100249	0.0779481	152	148	0.200786	0.562201
d__Bacteria.p__Actinobacteriota	child_sex	male	0.129517	0.124802	152	148	0.301375	0.703208
d__Bacteria.p__Fusobacteriota	breastfeeding	DK or NA	0.28316	0.263284	152	146	0.284225	0.703208
d__Bacteria.p__Actinobacteriota	antibiotics	No	-0.181106	0.189532	152	148	0.341148	0.73478
d__Bacteria.p__Actinobacteriota	breastfeeding	DK or NA	-0.237055	0.312357	152	148	0.449328	0.810392
d__Bacteria.p__Actinobacteriota	c_section	Yes	-0.138909	0.224919	152	148	0.537966	0.810392
d__Bacteria.p__Actinobacteriota	log_cortisol_cntr	log_cortisol_cntr	0.0479484	0.0787076	152	148	0.543499	0.810392
d__Bacteria.p__Fusobacteriota	child_age_years	child_age_years	0.0306289	0.0532396	152	146	0.566121	0.810392
d__Bacteria.p__Fusobacteriota	antibiotics	No	0.0959993	0.159755	152	146	0.548985	0.810392
d__Bacteria.p__Fusobacteriota	covid_impact	covid_impact	-0.0300997	0.0540857	152	146	0.578852	0.810392
d__Bacteria.p__Fusobacteriota	CA:log_cortisol	CA:log_cortisol	0.0388457	0.0657019	152	146	0.555426	0.810392
d__Bacteria.p__Actinobacteriota	breastfeeding	combination	-0.0881943	0.183067	152	148	0.630818	0.825545
d__Bacteria.p__Fusobacteriota	antibiotics	Yes	-0.112583	0.246487	152	146	0.648643	0.825545
d__Bacteria.p__Actinobacteriota	breastfeeding	formula	0.100705	0.243011	152	148	0.679288	0.826959
d__Bacteria.p__Actinobacteriota	c_section	No	-0.0447779	0.212643	152	148	0.83356	0.939717
d__Bacteria.p__Fusobacteriota	child_sex	male	0.015745	0.105195	152	146	0.881263	0.939717
d__Bacteria.p__Fusobacteriota	breastfeeding	formula	0.0254387	0.204833	152	146	0.901362	0.939717
d__Bacteria.p__Fusobacteriota	c_section	No	0.0158969	0.179235	152	146	0.929468	0.939717
d__Bacteria.p__Fusobacteriota	c_section	Yes	-0.0143661	0.189583	152	146	0.939717	0.939717
porphyromonas_sp	child_age_years	child_age_years	-0.584835	0.165705	152	38	0.00058986	0.0176959	y
r_mucilaginosa	CA_group	CA_group	1.29766	0.420389	152	76	0.00250869	0.0376304	y
r_mucilaginosa	c_section	No	2.1125	0.817698	152	76	0.0109706	0.0822793	y
porphyromonas_sp	CA_group	CA_group	0.772364	0.294282	152	38	0.00979435	0.0822793	y
r_mucilaginosa	c_section	Yes	1.91727	0.872464	152	76	0.0298864	0.129848	y
r_mucilaginosa	log_cortisol_cntr	log_cortisol_cntr	0.634199	0.291622	152	76	0.0315959	0.129848	y
porphyromonas_sp	breastfeeding	formula	-1.40348	0.641451	152	38	0.0305933	0.129848	y
porphyromonas_sp	internalizing	internalizing	0.374909	0.175452	152	38	0.0346262	0.129848	y
r_mucilaginosa	covid_impact	covid_impact	-0.487053	0.243664	152	76	0.0478639	0.143592	y
r_mucilaginosa	saliva_incubated	saliva_incubated	-0.589034	0.291396	152	76	0.0454423	0.143592	y
porphyromonas_sp	breastfeeding	DK or NA	-1.59042	0.837686	152	38	0.0600002	0.163637	y
porphyromonas_sp	saliva_incubated	saliva_incubated	-0.34463	0.203984	152	38	0.0936997	0.234249	y
r_mucilaginosa	antibiotics	Yes	-1.17238	1.13068	152	76	0.301858	0.646838	y
porphyromonas_sp	covid_impact	covid_impact	-0.179987	0.170571	152	38	0.293435	0.646838	y
porphyromonas_sp	c_section	Yes	0.574363	0.610747	152	38	0.348872	0.654135	y
porphyromonas_sp	CA:log_cortisol	CA:log_cortisol	0.195022	0.203512	152	38	0.339832	0.654135	y
r_mucilaginosa	internalizing	internalizing	0.200597	0.250637	152	76	0.425077	0.750136	y
r_mucilaginosa	CA:log_cortisol	CA:log_cortisol	-0.166185	0.290722	152	76	0.568635	0.897845	y
porphyromonas_sp	child_sex	male	0.195129	0.328562	152	38	0.553696	0.897845	y
r_mucilaginosa	breastfeeding	formula	-0.470772	0.916326	152	76	0.608357	0.912535	y
r_mucilaginosa	child_sex	male	-0.199982	0.469357	152	76	0.67081	0.958299	y
r_mucilaginosa	child_age_years	child_age_years	-0.0378339	0.236713	152	76	0.873281	0.978739	y
r_mucilaginosa	breastfeeding	combination	-0.0429406	0.680746	152	76	0.949808	0.978739	y
r_mucilaginosa	breastfeeding	DK or NA	-0.240881	1.19665	152	76	0.840805	0.978739	y
r_mucilaginosa	antibiotics	No	-0.0194868	0.729723	152	76	0.978739	0.978739	y
porphyromonas_sp	breastfeeding	combination	-0.149276	0.476539	152	38	0.75463	0.978739	y
porphyromonas_sp	c_section	No	-0.144131	0.572409	152	38	0.801624	0.978739	y
porphyromonas_sp	antibiotics	No	0.0264085	0.510824	152	38	0.958855	0.978739	y
porphyromonas_sp	antibiotics	Yes	-0.0618306	0.791501	152	38	0.937863	0.978739	y
porphyromonas_sp	log_cortisol_cntr	log_cortisol_cntr	0.053667	0.204143	152	38	0.793083	0.978739	y

## Sheet: supplement 9 saliva storage
These are the results of the abundance models described in the results, re-run to adjust for saliva storage time. Each feature is the outcome of its own model, with coefficients listed in the "metadata" and "value" columns; ASV models are each run twice, once with internalizing in the model and once without.
feature	metadata	value	coef	stderr	N	N.not.0	pval	qval	internalizing
d__Bacteria.p__Actinobacteriota.c__Actinobacteria.o__Actinomycetales	CA_group	CA_group	-0.524177	0.13698	152	150	0.00020416	0.00285819
d__Bacteria.p__Fusobacteriota.c__Fusobacteriia.o__Fusobacteriales.f__Leptotrichiaceae	CA_group	CA_group	-0.601077	0.162071	152	149	0.00031191	0.00436669
d__Bacteria.p__Actinobacteriota.c__Actinobacteria.o__Actinomycetales.f__Actinomycetaceae	CA_group	CA_group	-0.547727	0.144797	152	150	0.00023932	0.00436669
d__Bacteria.p__Fusobacteriota.c__Fusobacteriia.o__Fusobacteriales.f__Leptotrichiaceae.g__Leptotrichia	CA_group	CA_group	-0.587815	0.161603	152	150	0.00040122	0.00561704
d__Bacteria.p__Actinobacteriota.c__Actinobacteria.o__Actinomycetales.f__Actinomycetaceae.g__Actinomyces	CA_group	CA_group	-0.516806	0.141032	152	150	0.0003648	0.00561704
r_mucilaginosa	CA_group	CA_group	1.40446	0.40632	152	76	0.00074827	0.0104758
porphyromonas_sp	child_age_years	child_age_years	-0.600012	0.166511	152	38	0.00045181	0.0104758
porphyromonas_sp	child_age_years	child_age_years	-0.611631	0.167011	152	38	0.00037211	0.0111633	y
porphyromonas_sp	CA_group	CA_group	0.943514	0.287012	152	38	0.00131324	0.0122569
d__Bacteria.p__Actinobacteriota.c__Actinobacteria	CA_group	CA_group	-0.32	0.103773	152	152	0.00251691	0.0352367
r_mucilaginosa	CA_group	CA_group	1.31456	0.42867	152	76	0.00267128	0.0400692	y
r_mucilaginosa	c_section	No	2.06737	0.788491	152	76	0.00982945	0.0688061
porphyromonas_sp	breastfeeding	formula	-1.62084	0.638899	152	38	0.0124132	0.069514
d__Bacteria.p__Actinobacteriota.c__Actinobacteria	covid_impact	covid_impact	-0.167793	0.0654504	152	152	0.0115417	0.0807918
porphyromonas_sp	CA_group	CA_group	0.781625	0.298618	152	38	0.00998884	0.0998884	y
r_mucilaginosa	log_cortisol	log_cortisol	0.666634	0.293969	152	76	0.0250639	0.112661
porphyromonas_sp	breastfeeding	DK or NA	-1.82305	0.820894	152	38	0.0281653	0.112661
r_mucilaginosa	c_section	No	1.93782	0.829354	152	76	0.0211071	0.124378	y
r_mucilaginosa	covid_impact	covid_impact	-0.610951	0.270161	152	76	0.0255179	0.124378	y
r_mucilaginosa	log_cortisol	log_cortisol	0.656352	0.297058	152	76	0.0290215	0.124378	y
porphyromonas_sp	breastfeeding	formula	-1.51571	0.647299	152	38	0.0208362	0.124378	y
r_mucilaginosa	c_section	Yes	1.70912	0.836792	152	76	0.0432082	0.134425
r_mucilaginosa	covid_impact	covid_impact	-0.53035	0.25627	152	76	0.0405594	0.134425
d__Bacteria.p__Actinobacteriota.c__Actinobacteria	child_age_years	child_age_years	-0.129562	0.0602042	152	152	0.0333159	0.155474
d__Bacteria.p__Actinobacteriota	antibiotics	Yes	-0.756466	0.295042	152	148	0.0115335	0.170117
d__Bacteria.p__Actinobacteriota	covid_impact	covid_impact	-0.158182	0.0693784	152	148	0.0243024	0.170117
d__Bacteria.p__Actinobacteriota	CA_group	CA_group	-0.259323	0.110001	152	148	0.0199528	0.170117
d__Bacteria.p__Fusobacteriota	log_cortisol	log_cortisol	0.158688	0.0665748	152	146	0.0186491	0.170117
porphyromonas_sp	breastfeeding	DK or NA	-1.70638	0.84539	152	38	0.0457557	0.171584	y
porphyromonas_sp	internalizing	internalizing	0.346867	0.176967	152	38	0.0522872	0.174291	y
r_mucilaginosa	c_section	Yes	1.66611	0.881086	152	76	0.0610185	0.183055	y
d__Bacteria.p__Actinobacteriota.c__Actinobacteria	antibiotics	Yes	-0.53255	0.278338	152	152	0.0579939	0.202979
d__Bacteria.p__Actinobacteriota.c__Actinobacteria.o__Actinomycetales	breastfeeding	formula	0.656425	0.304923	152	150	0.0332587	0.232811
d__Bacteria.p__Actinobacteriota.c__Actinobacteria.o__Actinomycetales	CA:log_cortisol	CA:log_cortisol	-0.175683	0.0964291	152	150	0.0708627	0.330693
d__Bacteria.p__Actinobacteriota	child_age_years	child_age_years	-0.0999076	0.0638173	152	148	0.119988	0.373296
d__Bacteria.p__Actinobacteriota	CA:log_cortisol	CA:log_cortisol	-0.12139	0.0774363	152	148	0.119499	0.373296
d__Bacteria.p__Fusobacteriota	breastfeeding	combination	-0.248161	0.154347	152	146	0.110399	0.373296
d__Bacteria.p__Fusobacteriota	CA_group	CA_group	-0.163792	0.0920189	152	146	0.0775079	0.373296
d__Bacteria.p__Fusobacteriota	saliva_storage_time	saliva_storage_time	0.0948942	0.0570377	152	146	0.0986753	0.373296
d__Bacteria.p__Fusobacteriota.c__Fusobacteriia.o__Fusobacteriales.f__Leptotrichiaceae	log_cortisol	log_cortisol	0.227934	0.117257	152	149	0.0541563	0.381189
d__Bacteria.p__Actinobacteriota.c__Actinobacteria.o__Actinomycetales.f__Actinomycetaceae	breastfeeding	formula	0.625768	0.322322	152	150	0.0544555	0.381189
d__Bacteria.p__Actinobacteriota.c__Actinobacteria.o__Actinomycetales	child_sex	male	0.199221	0.156833	152	150	0.206345	0.433689
d__Bacteria.p__Actinobacteriota.c__Actinobacteria.o__Actinomycetales	breastfeeding	combination	-0.311123	0.229763	152	150	0.178145	0.433689
d__Bacteria.p__Actinobacteriota.c__Actinobacteria.o__Actinomycetales	antibiotics	No	-0.301558	0.238089	152	150	0.207663	0.433689
d__Bacteria.p__Actinobacteriota.c__Actinobacteria.o__Actinomycetales	antibiotics	Yes	-0.456038	0.367407	152	150	0.216844	0.433689
d__Bacteria.p__Fusobacteriota.c__Fusobacteriia.o__Fusobacteriales.f__Leptotrichiaceae.g__Leptotrichia	log_cortisol	log_cortisol	0.218083	0.116918	152	150	0.0644891	0.451423
d__Bacteria.p__Actinobacteriota.c__Actinobacteria.o__Actinomycetales.f__Actinomycetaceae.g__Actinomyces	breastfeeding	formula	0.6152	0.313941	152	150	0.0522679	0.451423
d__Bacteria.p__Actinobacteriota.c__Actinobacteria.o__Actinomycetales.f__Actinomycetaceae	CA:log_cortisol	CA:log_cortisol	-0.177004	0.101931	152	150	0.0849386	0.475656
porphyromonas_sp	covid_impact	covid_impact	-0.254424	0.188198	152	38	0.178929	0.487988	y
d__Bacteria.p__Actinobacteriota.c__Actinobacteria.o__Actinomycetales	c_section	Yes	-0.288392	0.282103	152	150	0.308616	0.488771
d__Bacteria.p__Actinobacteriota.c__Actinobacteria.o__Actinomycetales	log_cortisol	log_cortisol	0.100144	0.099104	152	150	0.31421	0.488771
r_mucilaginosa	antibiotics	Yes	-1.47096	1.08983	152	76	0.179546	0.502729
d__Bacteria.p__Fusobacteriota.c__Fusobacteriia.o__Fusobacteriales.f__Leptotrichiaceae	breastfeeding	combination	-0.416372	0.271849	152	149	0.12814	0.517623
d__Bacteria.p__Fusobacteriota.c__Fusobacteriia.o__Fusobacteriales.f__Leptotrichiaceae	breastfeeding	DK or NA	0.494086	0.463546	152	149	0.288531	0.517623
d__Bacteria.p__Fusobacteriota.c__Fusobacteriia.o__Fusobacteriales.f__Leptotrichiaceae	breastfeeding	formula	0.379064	0.360776	152	149	0.295428	0.517623
d__Bacteria.p__Fusobacteriota.c__Fusobacteriia.o__Fusobacteriales.f__Leptotrichiaceae	c_section	Yes	-0.469669	0.333776	152	149	0.161868	0.517623
d__Bacteria.p__Fusobacteriota.c__Fusobacteriia.o__Fusobacteriales.f__Leptotrichiaceae	antibiotics	Yes	-0.456403	0.434706	152	149	0.295785	0.517623
d__Bacteria.p__Fusobacteriota.c__Fusobacteriia.o__Fusobacteriales.f__Leptotrichiaceae	saliva_storage_time	saliva_storage_time	0.113675	0.100459	152	149	0.259991	0.517623
d__Bacteria.p__Actinobacteriota.c__Actinobacteria.o__Actinomycetales.f__Actinomycetaceae	child_sex	male	0.223683	0.165782	152	150	0.179692	0.517623
d__Bacteria.p__Actinobacteriota.c__Actinobacteria.o__Actinomycetales.f__Actinomycetaceae	breastfeeding	combination	-0.27317	0.242873	152	150	0.262852	0.517623
d__Bacteria.p__Actinobacteriota.c__Actinobacteria.o__Actinomycetales.f__Actinomycetaceae	c_section	Yes	-0.377586	0.2982	152	150	0.20779	0.517623
d__Bacteria.p__Actinobacteriota.c__Actinobacteria.o__Actinomycetales.f__Actinomycetaceae	antibiotics	No	-0.299501	0.251675	152	150	0.23629	0.517623
d__Bacteria.p__Actinobacteriota.c__Actinobacteria.o__Actinomycetales.f__Actinomycetaceae	antibiotics	Yes	-0.554895	0.388372	152	150	0.155564	0.517623
d__Bacteria.p__Fusobacteriota.c__Fusobacteriia.o__Fusobacteriales.f__Leptotrichiaceae.g__Leptotrichia	child_age_years	child_age_years	0.11051	0.0937546	152	150	0.240748	0.52337
d__Bacteria.p__Fusobacteriota.c__Fusobacteriia.o__Fusobacteriales.f__Leptotrichiaceae.g__Leptotrichia	breastfeeding	combination	-0.334099	0.271063	152	150	0.220056	0.52337
d__Bacteria.p__Fusobacteriota.c__Fusobacteriia.o__Fusobacteriales.f__Leptotrichiaceae.g__Leptotrichia	breastfeeding	DK or NA	0.46363	0.462206	152	150	0.31776	0.52337
d__Bacteria.p__Fusobacteriota.c__Fusobacteriia.o__Fusobacteriales.f__Leptotrichiaceae.g__Leptotrichia	breastfeeding	formula	0.413164	0.359733	152	150	0.252943	0.52337
d__Bacteria.p__Fusobacteriota.c__Fusobacteriia.o__Fusobacteriales.f__Leptotrichiaceae.g__Leptotrichia	c_section	Yes	-0.508669	0.332811	152	150	0.12894	0.52337
d__Bacteria.p__Fusobacteriota.c__Fusobacteriia.o__Fusobacteriales.f__Leptotrichiaceae.g__Leptotrichia	antibiotics	Yes	-0.47164	0.433449	152	150	0.278641	0.52337
d__Bacteria.p__Fusobacteriota.c__Fusobacteriia.o__Fusobacteriales.f__Leptotrichiaceae.g__Leptotrichia	CA:log_cortisol	CA:log_cortisol	-0.119137	0.113762	152	150	0.297007	0.52337
d__Bacteria.p__Fusobacteriota.c__Fusobacteriia.o__Fusobacteriales.f__Leptotrichiaceae.g__Leptotrichia	saliva_storage_time	saliva_storage_time	0.100606	0.100169	152	150	0.317143	0.52337
d__Bacteria.p__Actinobacteriota.c__Actinobacteria.o__Actinomycetales.f__Actinomycetaceae.g__Actinomyces	child_sex	male	0.223146	0.161471	152	150	0.169449	0.52337
d__Bacteria.p__Actinobacteriota.c__Actinobacteria.o__Actinomycetales.f__Actinomycetaceae.g__Actinomyces	c_section	Yes	-0.39915	0.290446	152	150	0.171819	0.52337
d__Bacteria.p__Actinobacteriota.c__Actinobacteria.o__Actinomycetales.f__Actinomycetaceae.g__Actinomyces	antibiotics	No	-0.257901	0.245131	152	150	0.294786	0.52337
d__Bacteria.p__Actinobacteriota.c__Actinobacteria.o__Actinomycetales.f__Actinomycetaceae.g__Actinomyces	antibiotics	Yes	-0.556117	0.378273	152	150	0.144035	0.52337
d__Bacteria.p__Actinobacteriota.c__Actinobacteria.o__Actinomycetales.f__Actinomycetaceae.g__Actinomyces	CA:log_cortisol	CA:log_cortisol	-0.163337	0.099281	152	150	0.102442	0.52337
d__Bacteria.p__Fusobacteriota.c__Fusobacteriia.o__Fusobacteriales.f__Leptotrichiaceae	CA:log_cortisol	CA:log_cortisol	-0.103285	0.114092	152	149	0.367063	0.570986
d__Bacteria.p__Actinobacteriota.c__Actinobacteria.o__Actinomycetales.f__Actinomycetaceae	log_cortisol	log_cortisol	0.0957618	0.104759	152	150	0.362416	0.570986
r_mucilaginosa	antibiotics	Yes	-1.37189	1.14604	152	76	0.233621	0.584052	y
d__Bacteria.p__Actinobacteriota.c__Actinobacteria.o__Actinomycetales.f__Actinomycetaceae.g__Actinomyces	breastfeeding	combination	-0.201702	0.236558	152	150	0.395482	0.595151
d__Bacteria.p__Actinobacteriota.c__Actinobacteria.o__Actinomycetales.f__Actinomycetaceae.g__Actinomyces	covid_impact	covid_impact	-0.0745047	0.0889499	152	150	0.403852	0.595151
d__Bacteria.p__Actinobacteriota.c__Actinobacteria.o__Actinomycetales	breastfeeding	DK or NA	0.309201	0.391783	152	150	0.431481	0.604073
d__Bacteria.p__Actinobacteriota.c__Actinobacteria.o__Actinomycetales	child_age_years	child_age_years	-0.0553268	0.0794698	152	150	0.487597	0.620578
d__Bacteria.p__Actinobacteriota.c__Actinobacteria.o__Actinomycetales	covid_impact	covid_impact	-0.0468204	0.0863947	152	150	0.588827	0.634122
d__Bacteria.p__Actinobacteriota.c__Actinobacteria.o__Actinomycetales	saliva_storage_time	saliva_storage_time	-0.0509584	0.0849069	152	150	0.549481	0.634122
d__Bacteria.p__Fusobacteriota	breastfeeding	DK or NA	0.319248	0.263187	152	146	0.227414	0.636758
d__Bacteria.p__Actinobacteriota.c__Actinobacteria.o__Actinomycetales.f__Actinomycetaceae.g__Actinomyces	saliva_storage_time	saliva_storage_time	-0.0653888	0.0874181	152	150	0.455865	0.638211
d__Bacteria.p__Fusobacteriota.c__Fusobacteriia.o__Fusobacteriales.f__Leptotrichiaceae	child_age_years	child_age_years	0.0534385	0.0940264	152	149	0.570827	0.645005
d__Bacteria.p__Fusobacteriota.c__Fusobacteriia.o__Fusobacteriales.f__Leptotrichiaceae	antibiotics	No	-0.181684	0.281701	152	149	0.520139	0.645005
d__Bacteria.p__Fusobacteriota.c__Fusobacteriia.o__Fusobacteriales.f__Leptotrichiaceae	covid_impact	covid_impact	0.0698283	0.10222	152	149	0.495796	0.645005
d__Bacteria.p__Actinobacteriota.c__Actinobacteria.o__Actinomycetales.f__Actinomycetaceae	child_age_years	child_age_years	-0.0471147	0.0840044	152	150	0.575897	0.645005
d__Bacteria.p__Actinobacteriota.c__Actinobacteria.o__Actinomycetales.f__Actinomycetaceae	breastfeeding	DK or NA	0.27591	0.414138	152	150	0.506494	0.645005
d__Bacteria.p__Actinobacteriota.c__Actinobacteria.o__Actinomycetales.f__Actinomycetaceae	covid_impact	covid_impact	-0.053787	0.0913245	152	150	0.556947	0.645005
d__Bacteria.p__Actinobacteriota.c__Actinobacteria.o__Actinomycetales.f__Actinomycetaceae	saliva_storage_time	saliva_storage_time	-0.0574753	0.0897518	152	150	0.523098	0.645005
d__Bacteria.p__Actinobacteriota.c__Actinobacteria.o__Actinomycetales.f__Actinomycetaceae.g__Actinomyces	log_cortisol	log_cortisol	0.0716019	0.102035	152	150	0.484146	0.645529
d__Bacteria.p__Actinobacteriota.c__Actinobacteria	CA:log_cortisol	CA:log_cortisol	-0.0875226	0.0730521	152	152	0.233151	0.652824
d__Bacteria.p__Actinobacteriota.c__Actinobacteria	child_sex	male	0.108438	0.118812	152	152	0.363168	0.683191
d__Bacteria.p__Actinobacteriota.c__Actinobacteria	breastfeeding	combination	-0.0951514	0.174062	152	152	0.585592	0.683191
d__Bacteria.p__Actinobacteriota.c__Actinobacteria	breastfeeding	DK or NA	-0.163387	0.296804	152	152	0.582967	0.683191
d__Bacteria.p__Actinobacteriota.c__Actinobacteria	breastfeeding	formula	0.235997	0.231002	152	152	0.308931	0.683191
d__Bacteria.p__Actinobacteriota.c__Actinobacteria	c_section	No	-0.162154	0.201378	152	152	0.42222	0.683191
d__Bacteria.p__Actinobacteriota.c__Actinobacteria	c_section	Yes	-0.158487	0.213714	152	152	0.459729	0.683191
d__Bacteria.p__Actinobacteriota.c__Actinobacteria	antibiotics	No	-0.107978	0.18037	152	152	0.550493	0.683191
porphyromonas_sp	c_section	Yes	0.628965	0.591084	152	38	0.289341	0.690874
porphyromonas_sp	covid_impact	covid_impact	-0.189936	0.181021	152	38	0.296089	0.690874
d__Bacteria.p__Actinobacteriota.c__Actinobacteria	log_cortisol	log_cortisol	0.0343472	0.0750786	152	152	0.648118	0.697973
r_mucilaginosa	CA:log_cortisol	CA:log_cortisol	-0.280548	0.286034	152	76	0.328576	0.707702
d__Bacteria.p__Actinobacteriota.c__Actinobacteria.o__Actinomycetales.f__Actinomycetaceae.g__Actinomyces	breastfeeding	DK or NA	0.235589	0.40337	152	150	0.560237	0.713029
r_mucilaginosa	CA:log_cortisol	CA:log_cortisol	-0.291712	0.289134	152	76	0.315028	0.726988	y
d__Bacteria.p__Actinobacteriota	child_sex	male	0.131648	0.125943	152	148	0.2979	0.7363
d__Bacteria.p__Actinobacteriota	antibiotics	No	-0.186145	0.191195	152	148	0.332142	0.7363
d__Bacteria.p__Fusobacteriota	CA:log_cortisol	CA:log_cortisol	0.0618072	0.0647778	152	146	0.341854	0.7363
d__Bacteria.p__Fusobacteriota.c__Fusobacteriia.o__Fusobacteriales.f__Leptotrichiaceae	c_section	No	-0.120316	0.31451	152	149	0.702703	0.756758
d__Bacteria.p__Fusobacteriota.c__Fusobacteriia.o__Fusobacteriales.f__Leptotrichiaceae.g__Leptotrichia	antibiotics	No	-0.134534	0.280886	152	150	0.632802	0.770368
d__Bacteria.p__Actinobacteriota.c__Actinobacteria	saliva_storage_time	saliva_storage_time	-0.0176169	0.0643233	152	152	0.784628	0.784628
d__Bacteria.p__Actinobacteriota	breastfeeding	DK or NA	-0.2668	0.314617	152	148	0.39805	0.796101
d__Bacteria.p__Actinobacteriota	breastfeeding	combination	-0.10315	0.184508	152	148	0.577127	0.810363
d__Bacteria.p__Actinobacteriota	c_section	Yes	-0.17274	0.22654	152	148	0.447189	0.810363
d__Bacteria.p__Actinobacteriota	log_cortisol	log_cortisol	0.0513151	0.0795843	152	148	0.520245	0.810363
d__Bacteria.p__Fusobacteriota	child_age_years	child_age_years	0.0379618	0.0533852	152	146	0.478351	0.810363
d__Bacteria.p__Fusobacteriota	antibiotics	No	0.0984067	0.159941	152	146	0.539495	0.810363
d__Bacteria.p__Fusobacteriota	covid_impact	covid_impact	0.0323005	0.0580371	152	146	0.578831	0.810363
d__Bacteria.p__Actinobacteriota.c__Actinobacteria.o__Actinomycetales	c_section	No	0.0581497	0.265819	152	150	0.827197	0.827197
d__Bacteria.p__Fusobacteriota.c__Fusobacteriia.o__Fusobacteriales.f__Leptotrichiaceae.g__Leptotrichia	c_section	No	-0.0975745	0.313601	152	150	0.756211	0.833664
d__Bacteria.p__Fusobacteriota.c__Fusobacteriia.o__Fusobacteriales.f__Leptotrichiaceae.g__Leptotrichia	covid_impact	covid_impact	0.0341629	0.101924	152	150	0.738052	0.833664
d__Bacteria.p__Actinobacteriota.c__Actinobacteria.o__Actinomycetales.f__Actinomycetaceae.g__Actinomyces	child_age_years	child_age_years	-0.0235329	0.0818201	152	150	0.774116	0.833664
porphyromonas_sp	child_sex	male	0.259888	0.328608	152	38	0.430515	0.86103
d__Bacteria.p__Actinobacteriota	c_section	No	-0.0830409	0.213463	152	148	0.697925	0.866433
d__Bacteria.p__Fusobacteriota	breastfeeding	formula	0.0775791	0.204837	152	146	0.705527	0.866433
d__Bacteria.p__Fusobacteriota	c_section	No	0.0661416	0.178569	152	146	0.711712	0.866433
r_mucilaginosa	breastfeeding	formula	-0.663565	0.904483	152	76	0.464542	0.867145
d__Bacteria.p__Actinobacteriota	breastfeeding	formula	0.0668674	0.244865	152	148	0.785243	0.867405
d__Bacteria.p__Actinobacteriota	saliva_storage_time	saliva_storage_time	-0.0149444	0.0681836	152	148	0.826868	0.867405
d__Bacteria.p__Fusobacteriota	child_sex	male	0.0176258	0.105355	152	146	0.867405	0.867405
d__Bacteria.p__Fusobacteriota	c_section	Yes	0.0370851	0.189507	152	146	0.845169	0.867405
d__Bacteria.p__Fusobacteriota	antibiotics	Yes	-0.0739247	0.246812	152	146	0.765042	0.867405
porphyromonas_sp	antibiotics	Yes	-0.487932	0.769821	152	38	0.527353	0.871908
porphyromonas_sp	CA:log_cortisol	CA:log_cortisol	0.127435	0.202046	152	38	0.529373	0.871908
r_mucilaginosa	child_age_years	child_age_years	-0.109231	0.235729	152	76	0.643901	0.87468
r_mucilaginosa	child_sex	male	-0.243523	0.465207	152	76	0.601573	0.87468
r_mucilaginosa	breastfeeding	DK or NA	-0.37154	1.16213	152	76	0.749726	0.87468
r_mucilaginosa	antibiotics	No	-0.249523	0.706237	152	76	0.724448	0.87468
porphyromonas_sp	breastfeeding	combination	-0.178619	0.481417	152	38	0.711245	0.87468
porphyromonas_sp	antibiotics	No	-0.164489	0.498864	152	38	0.742158	0.87468
porphyromonas_sp	saliva_storage_time	saliva_storage_time	-0.0754742	0.177904	152	38	0.672119	0.87468
r_mucilaginosa	child_age_years	child_age_years	-0.0833983	0.239747	152	76	0.72855	0.894731	y
r_mucilaginosa	child_sex	male	-0.210376	0.477002	152	76	0.659973	0.894731	y
r_mucilaginosa	breastfeeding	DK or NA	-0.437775	1.21357	152	76	0.718928	0.894731	y
r_mucilaginosa	breastfeeding	formula	-0.660903	0.929207	152	76	0.478295	0.894731	y
r_mucilaginosa	internalizing	internalizing	0.152092	0.254039	152	76	0.550495	0.894731	y
r_mucilaginosa	saliva_storage_time	saliva_storage_time	-0.0826695	0.26507	152	76	0.75567	0.894731	y
porphyromonas_sp	child_sex	male	0.189017	0.332287	152	38	0.570521	0.894731	y
porphyromonas_sp	breastfeeding	combination	-0.162772	0.482435	152	38	0.736402	0.894731	y
porphyromonas_sp	c_section	No	-0.2473	0.57774	152	38	0.669377	0.894731	y
porphyromonas_sp	c_section	Yes	0.426404	0.613777	152	38	0.488561	0.894731	y
porphyromonas_sp	log_cortisol	log_cortisol	0.0662104	0.206935	152	38	0.749552	0.894731	y
porphyromonas_sp	CA:log_cortisol	CA:log_cortisol	0.121419	0.201415	152	38	0.547751	0.894731	y
porphyromonas_sp	saliva_storage_time	saliva_storage_time	-0.0527945	0.184652	152	38	0.775433	0.894731	y
d__Bacteria.p__Fusobacteriota.c__Fusobacteriia.o__Fusobacteriales.f__Leptotrichiaceae.g__Leptotrichia	child_sex	male	-0.0300559	0.185023	152	150	0.871219	0.894947
d__Bacteria.p__Actinobacteriota.c__Actinobacteria.o__Actinomycetales.f__Actinomycetaceae.g__Actinomyces	c_section	No	-0.0362126	0.273681	152	150	0.894947	0.894947
r_mucilaginosa	antibiotics	No	-0.140209	0.739215	152	76	0.849883	0.910589	y
porphyromonas_sp	antibiotics	Yes	-0.179247	0.798351	152	38	0.82273	0.910589	y
porphyromonas_sp	log_cortisol	log_cortisol	0.0480125	0.20765	152	38	0.817523	0.915626
r_mucilaginosa	breastfeeding	combination	-0.0651177	0.692542	152	76	0.925243	0.932305	y
porphyromonas_sp	antibiotics	No	-0.0438333	0.514948	152	38	0.932305	0.932305	y
d__Bacteria.p__Fusobacteriota.c__Fusobacteriia.o__Fusobacteriales.f__Leptotrichiaceae	child_sex	male	0.00500741	0.18556	152	149	0.978514	0.983047
d__Bacteria.p__Actinobacteriota.c__Actinobacteria.o__Actinomycetales.f__Actinomycetaceae	c_section	No	-0.0059828	0.280987	152	150	0.983047	0.983047
r_mucilaginosa	breastfeeding	combination	0.0143506	0.681537	152	76	0.983234	0.983234
r_mucilaginosa	saliva_storage_time	saliva_storage_time	0.0117871	0.251857	152	76	0.962747	0.983234
porphyromonas_sp	c_section	No	-0.0427639	0.556966	152	38	0.938921	0.983234

## Sheet: supplement 11 full results
These are the results of the abundance models described in the results, re-run to adjust for saliva storage time. Four models were run for each feature. Predictor variables are named in the value column. Column J indicates which of 4 models is described in that row: blank (no health outcomes in the model), fatigue, somatic complaints, or internalizing symptoms. These results show CA as standardiz…
feature	metadata	value	coef	stderr	N	N.not.0	pval	qval	health_outcome
porphyromonas_sp2	child_age_years	child_age_years	-0.710417	0.163165	152	51	2.73e-05	0.0481868
lactobacillales_P5D1-392	child_age_years	child_age_years	-0.646157	0.154882	152	125	5.56e-05	0.049126
Prevotella_nigrescens	child_age_years	child_age_years	0.616529	0.157022	152	108	0.00014063	0.0828773
r_mucilaginosa	CA_group	CA_group	1.45721	0.393153	152	76	0.00031254	0.138141
porphyromonas_sp	child_age_years	child_age_years	-0.591672	0.16348	152	38	0.00042523	0.150361
veillonella_sp	child_age_years	child_age_years	-0.585464	0.169802	152	80	0.00076681	0.193673
porphyromonas_sp	CA_group	CA_group	0.962388	0.277539	152	38	0.00071739	0.193673
prevotella_melaninogenica	breastfeeding	formula	-1.25778	0.389734	152	151	0.00159008	0.284725
alloprevotella_unidentified	child_age_years	child_age_years	-0.535586	0.168355	152	118	0.00184308	0.284725
stomatobaculum_sp	log_cortisol	log_cortisol	0.617491	0.193545	152	42	0.00179003	0.284725
dialister_sp	child_sex	male	-0.719491	0.225193	152	21	0.001764	0.284725
leptotrichia_hongkongensis	child_sex	male	-0.722303	0.228112	152	27	0.00193252	0.284725
haemophilus_sp	child_age_years	child_age_years	-0.413104	0.135944	152	140	0.00288461	0.335954
capnocytophaga_sputigena	c_section	No	-1.53911	0.500924	152	83	0.00259763	0.335954
capnocytophaga_sputigena	c_section	Yes	-1.61699	0.53104	152	83	0.00282997	0.335954
parvimonas_sp	child_age_years	child_age_years	0.374531	0.123946	152	27	0.00304031	0.335954
streptococcus_salivarius	CA_group	CA_group	-0.56175	0.189757	152	151	0.00366751	0.362765
rothia_sp	child_age_years	child_age_years	0.734945	0.248455	152	80	0.00369331	0.362765
alloprevotella_sp	c_section	No	-2.3279	0.793955	152	85	0.00399561	0.371802
capnocytophaga_sputigena	breastfeeding	formula	1.59404	0.549564	152	83	0.00439132	0.388192
veillonella_sp	antibiotics	Yes	-2.51564	0.877449	152	137	0.00485281	0.38999
haemophilus_parahaemolyticus	child_age_years	child_age_years	-0.611474	0.212469	152	77	0.00469754	0.38999
kingella_sp	child_sex	male	-0.696212	0.245545	152	42	0.00532768	0.409536
actinomyces_schaalia_odontolytica	child_sex	male	0.855039	0.303921	152	136	0.00568312	0.418656
prevotella_melaninogenica	CA:log_cortisol	CA:log_cortisol	-0.799419	0.288662	152	85	0.00645822	0.422894
prevotella_denticola	child_age_years	child_age_years	0.38066	0.136977	152	31	0.006281	0.422894
prevotella_oris	breastfeeding	DK or NA	1.81823	0.650826	152	33	0.00601823	0.422894
aggregibacter_aphrophilus	CA_group	CA_group	0.875597	0.323144	152	60	0.00766661	0.467241
porphyromonas_sp	breastfeeding	formula	-1.63693	0.605959	152	38	0.00784815	0.467241
porphyromonas_pasteri	child_age_years	child_age_years	-0.395205	0.146491	152	33	0.00792831	0.467241
d__Bacteria.p__Firmicutes.c__Bacilli	child_age_years	child_age_years	-0.189298	0.0543713	152	152	0.00068401	0.0832054
d__Bacteria.p__Actinobacteriota.c__Actinobacteria	CA_group	CA_group	-0.339504	0.100641	152	152	0.00098468	0.0832054
d__Bacteria.p__Bacteroidota.c__Bacteroidia	breastfeeding	formula	-0.426264	0.146036	152	152	0.00415671	0.140497
d__Bacteria.p__Campylobacterota.c__Campylobacteria	c_section	No	0.528069	0.17931	152	28	0.00384213	0.140497
d__Bacteria.p__Campylobacterota.c__Campylobacteria	covid_impact	covid_impact	0.159408	0.0525802	152	28	0.00294817	0.140497
d__Bacteria.p__Proteobacteria.c__Gammaproteobacteria	child_age_years	child_age_years	-0.191142	0.0714872	152	151	0.00848573	0.212513
d__Bacteria.p__Actinobacteriota.c__Actinobacteria	covid_impact	covid_impact	-0.15346	0.0587305	152	152	0.0100598	0.212513
d__Bacteria.p__Patescibacteria.c__Gracilibacteria	antibiotics	Yes	1.89346	0.718636	152	12	0.00946635	0.212513
d__Bacteria.p__Spirochaetota.c__Spirochaetia	child_age_years	child_age_years	0.285348	0.116992	152	1	0.0161078	0.302469
d__Bacteria.p__Actinobacteriota.c__Actinobacteria	child_age_years	child_age_years	-0.136326	0.0592806	152	152	0.023099	0.354885
d__Bacteria.p__Spirochaetota.c__Spirochaetia	antibiotics	No	0.815517	0.352119	152	1	0.0221594	0.354885
d__Bacteria.p__Proteobacteria.c__Alphaproteobacteria	log_cortisol	log_cortisol	-0.240686	0.109195	152	1	0.0293131	0.412827
d__Bacteria.p__Bacteroidota.c__Bacteroidia	CA_group	CA_group	0.127585	0.066887	152	152	0.0587169	0.451052
d__Bacteria.p__Bacteroidota.c__Bacteroidia	log_cortisol	log_cortisol	0.100503	0.0495202	152	152	0.0444936	0.451052
d__Bacteria.p__Firmicutes.c__Negativicutes	c_section	No	0.37228	0.186261	152	151	0.0477762	0.451052
d__Bacteria.p__Fusobacteriota.c__Fusobacteriia	log_cortisol	log_cortisol	0.143529	0.0735207	152	150	0.0531125	0.451052
d__Bacteria.p__Campylobacterota.c__Campylobacteria	breastfeeding	DK or NA	0.50152	0.258946	152	28	0.0549941	0.451052
d__Bacteria.p__Campylobacterota.c__Campylobacteria	breastfeeding	formula	0.375339	0.196721	152	28	0.0586517	0.451052
d__Bacteria.p__Actinobacteriota.c__Coriobacteriia	child_age_years	child_age_years	0.229156	0.114826	152	13	0.0481079	0.451052
d__Bacteria.p__Patescibacteria.c__Saccharimonadia	antibiotics	Yes	-0.859798	0.421692	152	0	0.0435329	0.451052
d__Bacteria.p__Spirochaetota.c__Spirochaetia	antibiotics	Yes	1.13816	0.545642	152	1	0.0389881	0.451052
d__Bacteria.p__Proteobacteria.c__Alphaproteobacteria	antibiotics	Yes	-0.799189	0.405187	152	1	0.0507371	0.451052
d__Bacteria.p__Actinobacteriota.c__Actinobacteria	antibiotics	Yes	-0.515033	0.276482	152	152	0.0647993	0.456295
d__Bacteria.p__Campylobacterota.c__Campylobacteria	c_section	Yes	0.355918	0.19009	152	28	0.0634558	0.456295
d__Bacteria.p__Firmicutes.c__Negativicutes	antibiotics	Yes	-0.473856	0.257124	152	151	0.0676738	0.457475
d__Bacteria.p__Bacteroidota.c__Bacteroidia	child_age_years	child_age_years	-0.0700499	0.0393986	152	152	0.0778007	0.486975
d__Bacteria.p__Spirochaetota.c__Spirochaetia	child_sex	male	-0.41672	0.232356	152	1	0.0752807	0.486975
d__Bacteria.p__Firmicutes.c__Negativicutes	antibiotics	No	-0.291586	0.165929	152	151	0.0812778	0.49057
d__Bacteria.p__Patescibacteria.c__Saccharimonadia	antibiotics	No	-0.473335	0.27213	152	0	0.084392	0.491802
d__Bacteria.p__Fusobacteriota.c__Fusobacteriia	CA_group	CA_group	-0.160327	0.0993046	152	150	0.108901	0.613473
d__Bacteria.p__Firmicutes.c__Bacilli.o__Lactobacillales.f__P5D1.392	child_age_years	child_age_years	-0.656345	0.150136	152	93	2.54e-05	0.0128799
d__Bacteria.p__Actinobacteriota.c__Actinobacteria.o__Actinomycetales.f__Actinomycetaceae	CA_group	CA_group	-0.533049	0.140173	152	150	0.00022116	0.056065
d__Bacteria.p__Fusobacteriota.c__Fusobacteriia.o__Fusobacteriales.f__Leptotrichiaceae	CA_group	CA_group	-0.554766	0.159006	152	149	0.00066701	0.112724
d__Bacteria.p__Bacteroidota.c__Bacteroidia.o__Bacteroidales.f__Prevotellaceae	breastfeeding	formula	-0.6423	0.232042	152	152	0.00648364	0.4109
d__Bacteria.p__Firmicutes.c__Bacilli.o__Staphylococcales.f__Gemellaceae	child_age_years	child_age_years	-0.17576	0.0622169	152	151	0.00549329	0.4109
d__Bacteria.p__Campylobacterota.c__Campylobacteria.o__Campylobacterales.f__Campylobacteraceae	c_section	No	0.569033	0.200485	152	128	0.00528245	0.4109
d__Bacteria.p__Firmicutes.c__Negativicutes.o__Veillonellales.Selenomonadales.f__Selenomonadaceae	c_section	No	1.20037	0.430229	152	63	0.00608248	0.4109
d__Bacteria.p__Spirochaetota.c__Spirochaetia.o__Spirochaetales.f__Spirochaetaceae	child_age_years	child_age_years	0.343425	0.115791	152	6	0.00360623	0.4109
d__Bacteria.p__Campylobacterota.c__Campylobacteria.o__Campylobacterales.f__Campylobacteraceae	covid_impact	covid_impact	0.155721	0.0587895	152	128	0.00910329	0.432492
d__Bacteria.p__Bacteroidota.c__Bacteroidia.o__Flavobacteriales.f__Flavobacteriaceae	breastfeeding	formula	0.895525	0.331645	152	102	0.00787352	0.432492
d__Bacteria.p__Patescibacteria.c__Gracilibacteria.o__Absconditabacteriales_.SR1..f__Absconditabacteriales_.SR1.	antibiotics	Yes	1.78924	0.678268	152	30	0.00938346	0.432492
d__Bacteria.p__Actinobacteriota.c__Actinobacteria.o__Micrococcales.f__Micrococcaceae	covid_impact	covid_impact	-0.197084	0.0782147	152	152	0.0129827	0.506326
d__Bacteria.p__Actinobacteriota.c__Actinobacteria.o__Micrococcales.f__Micrococcaceae	CA_group	CA_group	-0.338709	0.134029	152	152	0.0127271	0.506326
d__Bacteria.p__Proteobacteria.c__Gammaproteobacteria.o__Burkholderiales.f__Comamonadaceae	child_age_years	child_age_years	0.254826	0.10225	152	1	0.0139836	0.506406
d__Bacteria.p__Firmicutes.c__Clostridia.o__Peptostreptococcales.Tissierellales.f__Family_XI	child_age_years	child_age_years	0.337447	0.138763	152	21	0.0164176	0.554914
d__Bacteria.p__Campylobacterota.c__Campylobacteria.o__Campylobacterales.f__Campylobacteraceae	child_age_years	child_age_years	0.138152	0.0593402	152	128	0.0214861	0.680839
d__Bacteria.p__Firmicutes.c__Bacilli.o__Lactobacillales.f__Streptococcaceae	child_age_years	child_age_years	-0.120601	0.0611273	152	152	0.050673	0.704609
d__Bacteria.p__Proteobacteria.c__Gammaproteobacteria.o__Enterobacterales.f__Pasteurellaceae	child_age_years	child_age_years	-0.146256	0.0674871	152	152	0.032088	0.704609
d__Bacteria.p__Proteobacteria.c__Gammaproteobacteria.o__Enterobacterales.f__Pasteurellaceae	breastfeeding	DK or NA	-0.712003	0.329275	152	152	0.0324668	0.704609
d__Bacteria.p__Proteobacteria.c__Gammaproteobacteria.o__Burkholderiales.f__Neisseriaceae	child_age_years	child_age_years	-0.15392	0.0697671	152	152	0.0291684	0.704609
d__Bacteria.p__Actinobacteriota.c__Actinobacteria.o__Micrococcales.f__Micrococcaceae	antibiotics	Yes	-0.785815	0.368206	152	152	0.0347505	0.704609
d__Bacteria.p__Fusobacteriota.c__Fusobacteriia.o__Fusobacteriales.f__Fusobacteriaceae	antibiotics	No	0.411864	0.2026	152	151	0.0441479	0.704609
d__Bacteria.p__Fusobacteriota.c__Fusobacteriia.o__Fusobacteriales.f__Fusobacteriaceae	CA:log_cortisol	CA:log_cortisol	0.18297	0.0825274	152	151	0.028397	0.704609
d__Bacteria.p__Bacteroidota.c__Bacteroidia.o__Bacteroidales.f__Porphyromonadaceae	antibiotics	Yes	1.09589	0.520836	152	137	0.0373417	0.704609
d__Bacteria.p__Bacteroidota.c__Bacteroidia.o__Bacteroidales.f__Porphyromonadaceae	CA_group	CA_group	0.414463	0.189587	152	137	0.030639	0.704609
d__Bacteria.p__Actinobacteriota.c__Actinobacteria.o__Actinomycetales.f__Actinomycetaceae	breastfeeding	formula	0.612623	0.306045	152	150	0.047443	0.704609
d__Bacteria.p__Actinobacteriota.c__Coriobacteriia.o__Coriobacteriales.f__Atopobiaceae	child_age_years	child_age_years	0.285097	0.132942	152	63	0.0338954	0.704609
d__Bacteria.p__Bacteroidota.c__Bacteroidia.o__Flavobacteriales.f__Weeksellaceae	breastfeeding	combination	0.648193	0.328524	152	63	0.0506621	0.704609
d__Bacteria.p__Bacteroidota.c__Bacteroidia.o__Flavobacteriales.f__Weeksellaceae	log_cortisol	log_cortisol	-0.289401	0.141265	152	63	0.0425575	0.704609
d__Bacteria.p__Bacteroidota.c__Bacteroidia.o__Flavobacteriales.f__Weeksellaceae	CA:log_cortisol	CA:log_cortisol	0.274313	0.137793	152	63	0.0486535	0.704609
d__Bacteria.p__Fusobacteriota.c__Fusobacteriia.o__Fusobacteriales.f__Leptotrichiaceae.g__Streptobacillus	child_age_years	child_age_years	-0.582188	0.128195	152	15	1.28e-05	0.00999785
d__Bacteria.p__Firmicutes.c__Bacilli.o__Lactobacillales.f__P5D1.392.g__P5D1.392	child_age_years	child_age_years	-0.632654	0.152829	152	110	6.29e-05	0.024544
d__Bacteria.p__Actinobacteriota.c__Actinobacteria.o__Actinomycetales.f__Actinomycetaceae.g__Actinomyces	CA_group	CA_group	-0.50885	0.136566	152	150	0.0002915	0.07579
d__Bacteria.p__Fusobacteriota.c__Fusobacteriia.o__Fusobacteriales.f__Leptotrichiaceae.g__Leptotrichia	CA_group	CA_group	-0.548133	0.157973	152	150	0.00071204	0.138848
d__Bacteria.p__Proteobacteria.c__Gammaproteobacteria.o__Enterobacterales.f__Pasteurellaceae.g__Actinobacillus	child_age_years	child_age_years	-0.730276	0.21548	152	72	0.0009346	0.145798
d__Bacteria.p__Firmicutes.c__Clostridia.o__Lachnospirales.f__Lachnospiraceae.g__Johnsonella	breastfeeding	combination	1.0494	0.333033	152	11	0.00202944	0.2367
d__Bacteria.p__Spirochaetota.c__Spirochaetia.o__Spirochaetales.f__Spirochaetaceae.g__Treponema	child_age_years	child_age_years	0.367117	0.117042	152	13	0.00212423	0.2367
d__Bacteria.p__Firmicutes.c__Negativicutes.o__Veillonellales.Selenomonadales.f__Veillonellaceae.g__Dialister	child_age_years	child_age_years	0.361373	0.12043	152	11	0.0032434	0.316232
d__Bacteria.p__Actinobacteriota.c__Actinobacteria.o__Micrococcales.f__Micrococcaceae.g__Rothia	covid_impact	covid_impact	-0.217646	0.0785723	152	152	0.00644675	0.419039
d__Bacteria.p__Campylobacterota.c__Campylobacteria.o__Campylobacterales.f__Campylobacteraceae.g__Campylobacter	child_age_years	child_age_years	0.161843	0.0571885	152	147	0.00541273	0.419039
d__Bacteria.p__Campylobacterota.c__Campylobacteria.o__Campylobacterales.f__Campylobacteraceae.g__Campylobacter	c_section	No	0.544793	0.193215	152	147	0.00558003	0.419039
d__Bacteria.p__Firmicutes.c__Negativicutes.o__Veillonellales.Selenomonadales.f__Veillonellaceae.g__Dialister	child_sex	male	-0.668923	0.239186	152	11	0.00596692	0.419039
d__Bacteria.p__Firmicutes.c__Clostridia.o__Lachnospirales.f__Lachnospiraceae.g__Oribacterium	child_age_years	child_age_years	0.229675	0.0837974	152	140	0.0070121	0.420726
d__Bacteria.p__Bacteroidota.c__Bacteroidia.o__Bacteroidales.f__Prevotellaceae.g__Prevotella_7	breastfeeding	formula	-0.86213	0.337087	152	152	0.0117154	0.482094
d__Bacteria.p__Proteobacteria.c__Gammaproteobacteria.o__Enterobacterales.f__Pasteurellaceae.__	child_age_years	child_age_years	-0.541723	0.21051	152	88	0.0112198	0.482094
d__Bacteria.p__Patescibacteria.c__Gracilibacteria.o__Absconditabacteriales_.SR1..f__Absconditabacteriales_.SR1..g__Absconditabacteriales_.SR1.	antibiotics	Yes	1.81162	0.696915	152	47	0.0104417	0.482094
d__Bacteria.p__Firmicutes.c__Clostridia.o__Peptostreptococcales.Tissierellales.f__Family_XI.g__Parvimonas	child_age_years	child_age_years	0.366816	0.141962	152	49	0.0109001	0.482094
d__Bacteria.p__Firmicutes.c__Clostridia.o__Lachnospirales.f__Lachnospiraceae.g__Catonella	breastfeeding	formula	1.19131	0.465344	152	13	0.0116366	0.482094
d__Bacteria.p__Proteobacteria.c__Gammaproteobacteria.o__Burkholderiales.f__Comamonadaceae.g__Comamonas	child_age_years	child_age_years	0.256558	0.100346	152	4	0.0117433	0.482094
d__Bacteria.p__Proteobacteria.c__Gammaproteobacteria.o__Enterobacterales.f__Pasteurellaceae.g__Haemophilus	breastfeeding	DK or NA	-0.883369	0.359936	152	152	0.0154729	0.495186
d__Bacteria.p__Actinobacteriota.c__Actinobacteria.o__Micrococcales.f__Micrococcaceae.g__Rothia	CA_group	CA_group	-0.321762	0.134642	152	152	0.0183288	0.495186
d__Bacteria.p__Bacteroidota.c__Bacteroidia.o__Bacteroidales.f__Prevotellaceae.g__Prevotella	CA_group	CA_group	0.241169	0.097299	152	152	0.0145001	0.495186
d__Bacteria.p__Campylobacterota.c__Campylobacteria.o__Campylobacterales.f__Campylobacteraceae.g__Campylobacter	covid_impact	covid_impact	0.135302	0.0566578	152	147	0.0184108	0.495186
d__Bacteria.p__Firmicutes.c__Clostridia.o__Lachnospirales.f__Lachnospiraceae.g__uncultured	breastfeeding	formula	-1.71311	0.71609	152	61	0.018208	0.495186
d__Bacteria.p__Firmicutes.c__Clostridia.o__Lachnospirales.f__Lachnospiraceae.g__Oribacterium	c_section	Yes	0.717281	0.300137	152	140	0.0183251	0.495186
d__Bacteria.p__Actinobacteriota.c__Coriobacteriia.o__Coriobacteriales.f__Atopobiaceae.g__Atopobium	child_age_years	child_age_years	0.308633	0.128438	152	92	0.0177087	0.495186
d__Bacteria.p__Bacteroidota.c__Bacteroidia.o__Flavobacteriales.f__Flavobacteriaceae.g__Capnocytophaga	breastfeeding	formula	0.894594	0.363561	152	118	0.0152122	0.495186
d__Bacteria.p__Firmicutes.c__Negativicutes.o__Veillonellales.Selenomonadales.f__Veillonellaceae.g__Dialister	CA_group	CA_group	0.492218	0.204455	152	11	0.0175018	0.495186
d__Bacteria.p__Patescibacteria.c__Saccharimonadia.o__Saccharimonadales.f__Saccharimonadaceae.g__TM7x	antibiotics	Yes	-1.14247	0.468659	152	3	0.0161633	0.495186
d__Bacteria.p__Firmicutes.c__Bacilli.o__Staphylococcales.f__Gemellaceae.g__Gemella	child_age_years	child_age_years	-0.152069	0.064473	152	152	0.0198678	0.516564
d__Bacteria.p__Actinobacteriota.c__Actinobacteria.o__Actinomycetales	CA_group	CA_group	-0.514285	0.132551	152	150	0.00016694	0.0564244
d__Bacteria.p__Bacteroidota.c__Bacteroidia.o__Bacteroidales	breastfeeding	formula	-0.581124	0.185392	152	152	0.00213813	0.240896
d__Bacteria.p__Campylobacterota.c__Campylobacteria.o__Campylobacterales	c_section	No	0.631748	0.198673	152	100	0.00185172	0.240896
d__Bacteria.p__Firmicutes.c__Bacilli.o__Staphylococcales	child_age_years	child_age_years	-0.181123	0.0651563	152	150	0.00626614	0.353873
d__Bacteria.p__Campylobacterota.c__Campylobacteria.o__Campylobacterales	covid_impact	covid_impact	0.158778	0.0582583	152	100	0.00732873	0.353873
d__Bacteria.p__Patescibacteria.c__Gracilibacteria.o__Absconditabacteriales_.SR1.	antibiotics	Yes	1.88953	0.693195	152	26	0.00732013	0.353873
d__Bacteria.p__Spirochaetota.c__Spirochaetia.o__Spirochaetales	child_age_years	child_age_years	0.333343	0.11682	152	4	0.00505097	0.353873
d__Bacteria.p__Firmicutes.c__Bacilli.o__Lactobacillales	child_age_years	child_age_years	-0.134395	0.0565784	152	152	0.0190266	0.573606
d__Bacteria.p__Proteobacteria.c__Gammaproteobacteria.o__Enterobacterales	child_age_years	child_age_years	-0.156232	0.0699236	152	152	0.0272102	0.573606
d__Bacteria.p__Proteobacteria.c__Gammaproteobacteria.o__Burkholderiales	child_age_years	child_age_years	-0.153026	0.0696666	152	152	0.0298682	0.573606
d__Bacteria.p__Bacteroidota.c__Bacteroidia.o__Bacteroidales	CA_group	CA_group	0.195531	0.0849124	152	152	0.0229203	0.573606
d__Bacteria.p__Bacteroidota.c__Bacteroidia.o__Bacteroidales	log_cortisol	log_cortisol	0.131858	0.0628654	152	152	0.037935	0.573606
d__Bacteria.p__Firmicutes.c__Negativicutes.o__Veillonellales.Selenomonadales	c_section	No	0.475968	0.225124	152	152	0.0364493	0.573606
d__Bacteria.p__Actinobacteriota.c__Actinobacteria.o__Micrococcales	covid_impact	covid_impact	-0.191492	0.0769742	152	152	0.0141516	0.573606
d__Bacteria.p__Actinobacteriota.c__Actinobacteria.o__Micrococcales	CA_group	CA_group	-0.319964	0.131903	152	152	0.0166821	0.573606
d__Bacteria.p__Fusobacteriota.c__Fusobacteriia.o__Fusobacteriales	log_cortisol	log_cortisol	0.167141	0.0726311	152	152	0.023008	0.573606
d__Bacteria.p__Actinobacteriota.c__Actinobacteria.o__Actinomycetales	breastfeeding	formula	0.653927	0.289403	152	150	0.0255516	0.573606
d__Bacteria.p__Campylobacterota.c__Campylobacteria.o__Campylobacterales	child_age_years	child_age_years	0.128883	0.0588039	152	100	0.0302223	0.573606
d__Bacteria.p__Actinobacteriota.c__Coriobacteriia.o__Coriobacteriales	child_age_years	child_age_years	0.277152	0.127055	152	54	0.0309989	0.573606
d__Bacteria.p__Proteobacteria.c__Gammaproteobacteria.o__Pseudomonadales	c_section	No	-1.27938	0.62013	152	22	0.0411417	0.573606
d__Bacteria.p__Actinobacteriota.c__Actinobacteria.o__Bifidobacteriales	antibiotics	Yes	-1.1844	0.568719	152	2	0.0392973	0.573606
d__Bacteria.p__Patescibacteria.c__Saccharimonadia.o__Saccharimonadales	antibiotics	Yes	-0.94782	0.461395	152	1	0.0420033	0.573606
d__Bacteria.p__Spirochaetota.c__Spirochaetia.o__Spirochaetales	child_sex	male	-0.475623	0.232016	152	4	0.0424265	0.573606
d__Bacteria.p__Spirochaetota.c__Spirochaetia.o__Spirochaetales	antibiotics	No	0.761118	0.351603	152	4	0.0322801	0.573606
d__Bacteria.p__Patescibacteria.c__Gracilibacteria.o__JGI_0000069.P22	child_age_years	child_age_years	-0.183742	0.0855502	152	1	0.0336311	0.573606
d__Bacteria.p__Proteobacteria.c__Gammaproteobacteria.o__Pseudomonadales	child_age_years	child_age_years	-0.371505	0.183548	152	22	0.0450658	0.585856
d__Bacteria.p__Campylobacterota.c__Campylobacteria.o__Campylobacterales	c_section	Yes	0.41967	0.210618	152	100	0.0484528	0.601908
d__Bacteria.p__Actinobacteriota.c__Actinobacteria.o__Bifidobacteriales	child_age_years	child_age_years	0.241444	0.12194	152	2	0.0498622	0.601908
d__Bacteria.p__Proteobacteria.c__Gammaproteobacteria.o__Enterobacterales	breastfeeding	DK or NA	-0.668399	0.341163	152	152	0.0522828	0.609365
d__Bacteria.p__Patescibacteria.c__Gracilibacteria.o__Absconditabacteriales_.SR1.	CA_group	CA_group	0.483158	0.252327	152	26	0.0577654	0.629829
d__Bacteria.p__Bacteroidota	breastfeeding	formula	-0.531296	0.179667	152	152	0.00370391	0.128402
d__Bacteria.p__Campylobacterota	c_section	No	0.561708	0.183443	152	1	0.00268391	0.128402
d__Bacteria.p__Campylobacterota	covid_impact	covid_impact	0.167356	0.0537921	152	1	0.00230183	0.128402
d__Bacteria.p__Proteobacteria	child_age_years	child_age_years	-0.171743	0.0624812	152	151	0.00685514	0.142587
d__Bacteria.p__Spirochaetota	child_age_years	child_age_years	0.303779	0.107997	152	0	0.00569169	0.142587
d__Bacteria.p__Actinobacteriota	CA_group	CA_group	-0.279055	0.106628	152	148	0.00994444	0.17237
d__Bacteria.p__Actinobacteriota	antibiotics	Yes	-0.739503	0.292929	152	148	0.0128178	0.190436
d__Bacteria.p__Firmicutes	child_age_years	child_age_years	-0.124703	0.0513082	152	152	0.0164766	0.214195
d__Bacteria.p__Actinobacteriota	covid_impact	covid_impact	-0.144999	0.0622243	152	148	0.0213696	0.229765
d__Bacteria.p__Fusobacteriota	log_cortisol	log_cortisol	0.153438	0.0673104	152	146	0.0243021	0.229765
d__Bacteria.p__Spirochaetota	antibiotics	No	0.749835	0.325047	152	0	0.0226825	0.229765
d__Bacteria.p__Patescibacteria	antibiotics	Yes	1.17011	0.564334	152	1	0.0401538	0.348
d__Bacteria.p__Campylobacterota	antibiotics	Yes	-0.491125	0.253233	152	1	0.0546677	0.437341
d__Bacteria.p__Bacteroidota	CA_group	CA_group	0.149518	0.0822905	152	152	0.0715815	0.437437
d__Bacteria.p__Bacteroidota	log_cortisol	log_cortisol	0.110386	0.0609242	152	152	0.0723706	0.437437
d__Bacteria.p__Campylobacterota	child_age_years	child_age_years	0.0993184	0.0542959	152	1	0.0697145	0.437437
d__Bacteria.p__Spirochaetota	child_sex	male	-0.384109	0.214493	152	0	0.0757103	0.437437
d__Bacteria.p__Spirochaetota	antibiotics	Yes	0.924053	0.503693	152	0	0.0689118	0.437437
d__Bacteria.p__Campylobacterota	c_section	Yes	0.339105	0.194471	152	1	0.0836264	0.457744
d__Bacteria.p__Actinobacteriota	child_age_years	child_age_years	-0.106806	0.0628071	152	148	0.091476	0.475675
d__Bacteria.p__Fusobacteriota	breastfeeding	combination	-0.257219	0.156536	152	146	0.102817	0.509187
d__Bacteria.p__Campylobacterota	breastfeeding	DK or NA	0.424343	0.264914	152	1	0.111682	0.52795
d__Bacteria.p__Bacteroidota	antibiotics	Yes	-0.350839	0.22607	152	152	0.123174	0.542759
d__Bacteria.p__Actinobacteriota	CA:log_cortisol	CA:log_cortisol	-0.118493	0.077002	152	148	0.126333	0.542759
d__Bacteria.p__Fusobacteriota	CA_group	CA_group	-0.138383	0.0909162	152	146	0.130471	0.542759
d__Bacteria.p__Bacteroidota	breastfeeding	DK or NA	-0.353822	0.236498	152	152	0.137112	0.548449
d__Bacteria.p__Firmicutes	antibiotics	No	-0.20674	0.154426	152	152	0.18304	0.634538
d__Bacteria.p__Proteobacteria	c_section	No	-0.2905	0.211097	152	151	0.1712	0.634538
d__Bacteria.p__Campylobacterota	breastfeeding	formula	0.2703	0.201255	152	1	0.181644	0.634538
d__Bacteria.p__Patescibacteria	covid_impact	covid_impact	0.165661	0.119876	152	1	0.169418	0.634538
r_mucilaginosa	CA_group	CA_group	1.43602	0.407094	152	76	0.00058901	0.00824619	fatigue
porphyromonas_sp	child_age_years	child_age_years	-0.594562	0.165237	152	38	0.00046132	0.00824619	fatigue
porphyromonas_sp	CA_group	CA_group	0.895299	0.285045	152	38	0.0021063	0.0196587	fatigue
r_mucilaginosa	c_section	No	2.12362	0.794849	152	76	0.00855991	0.0599194	fatigue
porphyromonas_sp	breastfeeding	formula	-1.55671	0.610519	152	38	0.011996	0.0671773	fatigue
r_mucilaginosa	log_cortisol	log_cortisol	0.6618	0.294062	152	76	0.0261761	0.122155	fatigue
r_mucilaginosa	c_section	Yes	1.74155	0.83853	152	76	0.0398749	0.136168	fatigue
r_mucilaginosa	covid_impact	covid_impact	-0.501948	0.237699	152	76	0.0367194	0.136168	fatigue
porphyromonas_sp	breastfeeding	DK or NA	-1.64218	0.806136	152	38	0.0437683	0.136168	fatigue
r_mucilaginosa	antibiotics	Yes	-1.56909	1.11743	152	76	0.162759	0.420207	fatigue
porphyromonas_sp	covid_impact	covid_impact	-0.232415	0.166435	152	38	0.165081	0.420207	fatigue
r_mucilaginosa	CA:log_cortisol	CA:log_cortisol	-0.429611	0.32057	152	76	0.182648	0.426178	fatigue
porphyromonas_sp	pedsql_fatigue	pedsql_fatigue	0.217719	0.175702	152	38	0.217636	0.468754	fatigue
r_mucilaginosa	breastfeeding	formula	-0.80018	0.871927	152	76	0.36055	0.630963	fatigue
porphyromonas_sp	c_section	Yes	0.555571	0.587134	152	38	0.345865	0.630963	fatigue
porphyromonas_sp	CA:log_cortisol	CA:log_cortisol	0.215971	0.224462	152	38	0.337836	0.630963	fatigue
r_mucilaginosa	child_age_years	child_age_years	-0.114542	0.235987	152	76	0.628269	0.861912	fatigue
r_mucilaginosa	child_sex	male	-0.21553	0.468702	152	76	0.646434	0.861912	fatigue
r_mucilaginosa	breastfeeding	DK or NA	-0.70534	1.1513	152	76	0.541232	0.861912	fatigue
r_mucilaginosa	antibiotics	No	-0.35736	0.719107	152	76	0.620105	0.861912	fatigue
porphyromonas_sp	child_sex	male	0.165331	0.328183	152	38	0.615312	0.861912	fatigue
porphyromonas_sp	log_cortisol	log_cortisol	0.0837677	0.205901	152	38	0.68483	0.871602	fatigue
porphyromonas_sp	breastfeeding	combination	-0.145035	0.477655	152	38	0.761911	0.882445	fatigue
porphyromonas_sp	c_section	No	-0.15867	0.55655	152	38	0.776046	0.882445	fatigue
porphyromonas_sp	antibiotics	Yes	-0.210959	0.782417	152	38	0.787897	0.882445	fatigue
r_mucilaginosa	breastfeeding	combination	0.00458602	0.682173	152	76	0.994647	0.994647	fatigue
r_mucilaginosa	pedsql_fatigue	pedsql_fatigue	0.00824675	0.250934	152	76	0.973836	0.994647	fatigue
porphyromonas_sp	antibiotics	No	-0.0050344	0.503515	152	38	0.992039	0.994647	fatigue
porphyromonas_sp	child_age_years	child_age_years	-0.609996	0.166284	152	38	0.000363	0.0101639	internalizing
r_mucilaginosa	CA_group	CA_group	1.32631	0.425431	152	76	0.00227477	0.0318468	internalizing
porphyromonas_sp	CA_group	CA_group	0.789125	0.296342	152	38	0.00879256	0.0820639	internalizing
r_mucilaginosa	c_section	No	1.95593	0.824253	152	76	0.019208	0.0983562	internalizing
r_mucilaginosa	covid_impact	covid_impact	-0.574586	0.242799	152	76	0.0195314	0.0983562	internalizing
porphyromonas_sp	breastfeeding	formula	-1.50384	0.64353	152	38	0.0210763	0.0983562	internalizing
r_mucilaginosa	log_cortisol	log_cortisol	0.664153	0.294906	152	76	0.0261053	0.104421	internalizing
r_mucilaginosa	c_section	Yes	1.68503	0.875738	152	76	0.0566677	0.15867	internalizing
porphyromonas_sp	breastfeeding	DK or NA	-1.69735	0.841616	152	38	0.0459141	0.15867	internalizing
porphyromonas_sp	internalizing	internalizing	0.342851	0.175744	152	38	0.053367	0.15867	internalizing
porphyromonas_sp	covid_impact	covid_impact	-0.231201	0.169127	152	38	0.17413	0.443241	internalizing
r_mucilaginosa	antibiotics	Yes	-1.35907	1.14106	152	76	0.235944	0.550536	internalizing
r_mucilaginosa	CA:log_cortisol	CA:log_cortisol	-0.288728	0.287905	152	76	0.317914	0.684737	internalizing
r_mucilaginosa	child_age_years	child_age_years	-0.0808385	0.238718	152	76	0.735466	0.869084	internalizing
r_mucilaginosa	child_sex	male	-0.209811	0.475231	152	76	0.659638	0.869084	internalizing
r_mucilaginosa	breastfeeding	DK or NA	-0.423645	1.20823	152	76	0.726468	0.869084	internalizing
r_mucilaginosa	breastfeeding	formula	-0.642316	0.923856	152	76	0.488218	0.869084	internalizing
r_mucilaginosa	internalizing	internalizing	0.145804	0.252299	152	76	0.564397	0.869084	internalizing
porphyromonas_sp	child_sex	male	0.189378	0.331031	152	38	0.568318	0.869084	internalizing
porphyromonas_sp	breastfeeding	combination	-0.156556	0.480127	152	38	0.744929	0.869084	internalizing
porphyromonas_sp	c_section	No	-0.235737	0.57415	152	38	0.682097	0.869084	internalizing
porphyromonas_sp	c_section	Yes	0.438485	0.610012	152	38	0.47363	0.869084	internalizing
porphyromonas_sp	log_cortisol	log_cortisol	0.0711923	0.205423	152	38	0.729515	0.869084	internalizing
porphyromonas_sp	CA:log_cortisol	CA:log_cortisol	0.123325	0.200546	152	38	0.539736	0.869084	internalizing
r_mucilaginosa	antibiotics	No	-0.14749	0.736107	152	76	0.841529	0.906262	internalizing
porphyromonas_sp	antibiotics	Yes	-0.171058	0.794829	152	38	0.829961	0.906262	internalizing
r_mucilaginosa	breastfeeding	combination	-0.0553834	0.689274	152	76	0.93609	0.93609	internalizing
porphyromonas_sp	antibiotics	No	-0.0484831	0.51275	152	38	0.924823	0.93609	internalizing
porphyromonas_sp	child_age_years	child_age_years	-0.608375	0.168131	152	38	0.00043113	0.0120716	somatic
r_mucilaginosa	CA_group	CA_group	1.27184	0.421147	152	76	0.00307516	0.0332561	somatic
porphyromonas_sp	CA_group	CA_group	0.885628	0.29802	152	38	0.00356316	0.0332561	somatic
porphyromonas_sp	breastfeeding	formula	-1.62574	0.647787	152	38	0.0133834	0.0936839	somatic
r_mucilaginosa	c_section	No	1.90362	0.822656	152	76	0.022327	0.104192	somatic
r_mucilaginosa	covid_impact	covid_impact	-0.550761	0.236134	152	76	0.0213042	0.104192	somatic
r_mucilaginosa	log_cortisol	log_cortisol	0.656583	0.293435	152	76	0.0270492	0.108197	somatic
porphyromonas_sp	breastfeeding	DK or NA	-1.78865	0.851189	152	38	0.0376507	0.131777	somatic
r_mucilaginosa	c_section	Yes	1.60709	0.870821	152	76	0.0673721	0.209602	somatic
r_mucilaginosa	antibiotics	Yes	-1.24759	1.12627	152	76	0.270147	0.630342	somatic
r_mucilaginosa	somatic_complaints	somatic_complaints	0.296738	0.248015	152	76	0.233821	0.630342	somatic
porphyromonas_sp	covid_impact	covid_impact	-0.190615	0.167098	152	38	0.256195	0.630342	somatic
r_mucilaginosa	CA:log_cortisol	CA:log_cortisol	-0.291176	0.286442	152	76	0.311374	0.670651	somatic
r_mucilaginosa	child_age_years	child_age_years	-0.138482	0.237593	152	76	0.56106	0.798009	somatic
r_mucilaginosa	child_sex	male	-0.268815	0.471959	152	76	0.570006	0.798009	somatic
r_mucilaginosa	breastfeeding	formula	-0.584998	0.915418	152	76	0.523979	0.798009	somatic
porphyromonas_sp	child_sex	male	0.238637	0.333977	152	38	0.476253	0.798009	somatic
porphyromonas_sp	c_section	Yes	0.518552	0.616228	152	38	0.401704	0.798009	somatic
porphyromonas_sp	CA:log_cortisol	CA:log_cortisol	0.132206	0.202698	152	38	0.515469	0.798009	somatic
porphyromonas_sp	somatic_complaints	somatic_complaints	0.130637	0.175505	152	38	0.458084	0.798009	somatic
porphyromonas_sp	antibiotics	Yes	-0.413486	0.796995	152	38	0.604828	0.806438	somatic
porphyromonas_sp	breastfeeding	combination	-0.210366	0.484846	152	38	0.665134	0.846534	somatic
r_mucilaginosa	breastfeeding	DK or NA	-0.329099	1.20286	152	76	0.784852	0.872261	somatic
porphyromonas_sp	c_section	No	-0.180437	0.582144	152	38	0.757122	0.872261	somatic
porphyromonas_sp	antibiotics	No	-0.125548	0.520943	152	38	0.809956	0.872261	somatic
porphyromonas_sp	log_cortisol	log_cortisol	0.0581272	0.207647	152	38	0.779999	0.872261	somatic
r_mucilaginosa	breastfeeding	combination	-0.0573233	0.685159	152	76	0.933459	0.933459	somatic
r_mucilaginosa	antibiotics	No	-0.0772893	0.73617	152	76	0.916556	0.933459	somatic
d__Bacteria.p__Actinobacteriota.c__Actinobacteria	CA_group	CA_group	-0.352366	0.104593	152	152	0.00100598	0.0140837	fatigue
d__Bacteria.p__Actinobacteriota.c__Actinobacteria	covid_impact	covid_impact	-0.160592	0.061071	152	152	0.00963083	0.0674158	fatigue
d__Bacteria.p__Actinobacteriota.c__Actinobacteria	child_age_years	child_age_years	-0.138582	0.0606312	152	152	0.0239722	0.11187	fatigue
d__Bacteria.p__Actinobacteriota.c__Actinobacteria	antibiotics	Yes	-0.475526	0.287096	152	152	0.100184	0.350643	fatigue
d__Bacteria.p__Actinobacteriota.c__Actinobacteria	breastfeeding	formula	0.317991	0.224021	152	152	0.158271	0.443159	fatigue
d__Bacteria.p__Actinobacteriota.c__Actinobacteria	child_sex	male	0.109657	0.120422	152	152	0.36427	0.683447	fatigue
d__Bacteria.p__Actinobacteriota.c__Actinobacteria	c_section	No	-0.175965	0.204217	152	152	0.390541	0.683447	fatigue
d__Bacteria.p__Actinobacteriota.c__Actinobacteria	CA:log_cortisol	CA:log_cortisol	-0.0813804	0.0823628	152	152	0.325041	0.683447	fatigue
d__Bacteria.p__Actinobacteriota.c__Actinobacteria	c_section	Yes	-0.165582	0.21544	152	152	0.443606	0.690053	fatigue
d__Bacteria.p__Actinobacteriota.c__Actinobacteria	breastfeeding	combination	-0.0877468	0.175268	152	152	0.61751	0.722143	fatigue
d__Bacteria.p__Actinobacteriota.c__Actinobacteria	log_cortisol	log_cortisol	0.0376665	0.0755521	152	152	0.61898	0.722143	fatigue
d__Bacteria.p__Actinobacteriota.c__Actinobacteria	pedsql_fatigue	pedsql_fatigue	0.0366861	0.0644714	152	152	0.570366	0.722143	fatigue
d__Bacteria.p__Actinobacteriota.c__Actinobacteria	breastfeeding	DK or NA	-0.0881126	0.295799	152	152	0.766294	0.766294	fatigue
d__Bacteria.p__Actinobacteriota.c__Actinobacteria	antibiotics	No	-0.0654316	0.184757	152	152	0.723829	0.766294	fatigue
d__Bacteria.p__Actinobacteriota.c__Actinobacteria	CA_group	CA_group	-0.35026	0.10766	152	152	0.00147531	0.0206544	internalizing
d__Bacteria.p__Actinobacteriota.c__Actinobacteria	covid_impact	covid_impact	-0.165384	0.0614429	152	152	0.00810778	0.0567545	internalizing
d__Bacteria.p__Actinobacteriota.c__Actinobacteria	child_age_years	child_age_years	-0.123106	0.0604101	152	152	0.0437289	0.153051	internalizing
d__Bacteria.p__Actinobacteriota.c__Actinobacteria	antibiotics	Yes	-0.598032	0.288757	152	152	0.0404621	0.153051	internalizing
d__Bacteria.p__Actinobacteriota.c__Actinobacteria	c_section	No	-0.263754	0.208586	152	152	0.208466	0.424251	internalizing
d__Bacteria.p__Actinobacteriota.c__Actinobacteria	c_section	Yes	-0.280074	0.221614	152	152	0.208714	0.424251	internalizing
d__Bacteria.p__Actinobacteriota.c__Actinobacteria	CA:log_cortisol	CA:log_cortisol	-0.0913859	0.0728572	152	152	0.212125	0.424251	internalizing
d__Bacteria.p__Actinobacteriota.c__Actinobacteria	child_sex	male	0.130563	0.120262	152	152	0.279772	0.489601	internalizing
d__Bacteria.p__Actinobacteriota.c__Actinobacteria	breastfeeding	DK or NA	-0.282468	0.305755	152	152	0.357394	0.529477	internalizing
d__Bacteria.p__Actinobacteriota.c__Actinobacteria	antibiotics	No	-0.164753	0.186279	152	152	0.378198	0.529477	internalizing
d__Bacteria.p__Actinobacteriota.c__Actinobacteria	breastfeeding	formula	0.185748	0.233791	152	152	0.428446	0.545294	internalizing
d__Bacteria.p__Actinobacteriota.c__Actinobacteria	breastfeeding	combination	-0.111831	0.174428	152	152	0.52264	0.609747	internalizing
d__Bacteria.p__Actinobacteriota.c__Actinobacteria	log_cortisol	log_cortisol	0.0399673	0.074629	152	152	0.593248	0.638882	internalizing
d__Bacteria.p__Actinobacteriota.c__Actinobacteria	internalizing	internalizing	0.0242315	0.0638468	152	152	0.704957	0.704957	internalizing
d__Bacteria.p__Actinobacteriota.c__Actinobacteria	CA_group	CA_group	-0.378076	0.105807	152	152	0.00050447	0.00706262	somatic
d__Bacteria.p__Actinobacteriota.c__Actinobacteria	covid_impact	covid_impact	-0.172384	0.0593255	152	152	0.00434625	0.0304238	somatic
d__Bacteria.p__Actinobacteriota.c__Actinobacteria	child_age_years	child_age_years	-0.131531	0.0596921	152	152	0.0294227	0.137306	somatic
d__Bacteria.p__Actinobacteriota.c__Actinobacteria	antibiotics	Yes	-0.544659	0.282961	152	152	0.0565562	0.197947	somatic
d__Bacteria.p__Actinobacteriota.c__Actinobacteria	c_section	No	-0.30558	0.206681	152	152	0.141829	0.332705	somatic
d__Bacteria.p__Actinobacteriota.c__Actinobacteria	somatic_complaints	somatic_complaints	0.0919496	0.0623104	152	152	0.142588	0.332705	somatic
d__Bacteria.p__Actinobacteriota.c__Actinobacteria	c_section	Yes	-0.298643	0.218782	152	152	0.174737	0.349473	somatic
d__Bacteria.p__Actinobacteriota.c__Actinobacteria	CA:log_cortisol	CA:log_cortisol	-0.0915111	0.0719647	152	152	0.205911	0.360344	somatic
d__Bacteria.p__Actinobacteriota.c__Actinobacteria	child_sex	male	0.120559	0.118573	152	152	0.31127	0.484198	somatic
d__Bacteria.p__Actinobacteriota.c__Actinobacteria	breastfeeding	combination	-0.13436	0.172137	152	152	0.436572	0.509334	somatic
d__Bacteria.p__Actinobacteriota.c__Actinobacteria	breastfeeding	DK or NA	-0.253577	0.302202	152	152	0.403042	0.509334	somatic
d__Bacteria.p__Actinobacteriota.c__Actinobacteria	breastfeeding	formula	0.198306	0.229987	152	152	0.390227	0.509334	somatic
d__Bacteria.p__Actinobacteriota.c__Actinobacteria	antibiotics	No	-0.117054	0.184953	152	152	0.527982	0.568596	somatic
d__Bacteria.p__Actinobacteriota.c__Actinobacteria	log_cortisol	log_cortisol	0.0373977	0.0737217	152	152	0.612865	0.612865	somatic
d__Bacteria.p__Actinobacteriota.c__Actinobacteria.o__Actinomycetales.f__Actinomycetaceae	CA_group	CA_group	-0.560515	0.144739	152	150	0.00017328	0.00485186	fatigue
d__Bacteria.p__Fusobacteriota.c__Fusobacteriia.o__Fusobacteriales.f__Leptotrichiaceae	CA_group	CA_group	-0.561667	0.16262	152	149	0.00075681	0.0105954	fatigue
d__Bacteria.p__Actinobacteriota.c__Actinobacteria.o__Actinomycetales.f__Actinomycetaceae	breastfeeding	formula	0.649342	0.310007	152	150	0.0382422	0.356927	fatigue
d__Bacteria.p__Fusobacteriota.c__Fusobacteriia.o__Fusobacteriales.f__Leptotrichiaceae	log_cortisol	log_cortisol	0.224583	0.117467	152	149	0.058199	0.364931	fatigue
d__Bacteria.p__Actinobacteriota.c__Actinobacteria.o__Actinomycetales.f__Actinomycetaceae	CA:log_cortisol	CA:log_cortisol	-0.212067	0.113976	152	150	0.0651662	0.364931	fatigue
d__Bacteria.p__Fusobacteriota.c__Fusobacteriia.o__Fusobacteriales.f__Leptotrichiaceae	breastfeeding	combination	-0.430629	0.272504	152	149	0.116593	0.53662	fatigue
d__Bacteria.p__Fusobacteriota.c__Fusobacteriia.o__Fusobacteriales.f__Leptotrichiaceae	c_section	Yes	-0.50505	0.334963	152	149	0.134155	0.53662	fatigue
d__Bacteria.p__Actinobacteriota.c__Actinobacteria.o__Actinomycetales.f__Actinomycetaceae	child_sex	male	0.229564	0.166644	152	150	0.170816	0.597857	fatigue
d__Bacteria.p__Actinobacteriota.c__Actinobacteria.o__Actinomycetales.f__Actinomycetaceae	c_section	Yes	-0.368568	0.298133	152	150	0.218701	0.612362	fatigue
d__Bacteria.p__Actinobacteriota.c__Actinobacteria.o__Actinomycetales.f__Actinomycetaceae	antibiotics	Yes	-0.506835	0.397293	152	150	0.204439	0.612362	fatigue
d__Bacteria.p__Fusobacteriota.c__Fusobacteriia.o__Fusobacteriales.f__Leptotrichiaceae	antibiotics	Yes	-0.472076	0.446372	152	149	0.292301	0.629572	fatigue
d__Bacteria.p__Actinobacteriota.c__Actinobacteria.o__Actinomycetales.f__Actinomycetaceae	breastfeeding	combination	-0.266615	0.242542	152	150	0.273787	0.629572	fatigue
d__Bacteria.p__Actinobacteriota.c__Actinobacteria.o__Actinomycetales.f__Actinomycetaceae	antibiotics	No	-0.288784	0.255673	152	150	0.260866	0.629572	fatigue
d__Bacteria.p__Actinobacteriota.c__Actinobacteria.o__Actinomycetales.f__Actinomycetaceae	log_cortisol	log_cortisol	0.103834	0.104552	152	150	0.322578	0.645155	fatigue
d__Bacteria.p__Fusobacteriota.c__Fusobacteriia.o__Fusobacteriales.f__Leptotrichiaceae	child_age_years	child_age_years	0.0816599	0.0942685	152	149	0.388027	0.724317	fatigue
d__Bacteria.p__Fusobacteriota.c__Fusobacteriia.o__Fusobacteriales.f__Leptotrichiaceae	breastfeeding	DK or NA	0.32859	0.459904	152	149	0.476276	0.781651	fatigue
d__Bacteria.p__Fusobacteriota.c__Fusobacteriia.o__Fusobacteriales.f__Leptotrichiaceae	breastfeeding	formula	0.206295	0.348304	152	149	0.554739	0.781651	fatigue
d__Bacteria.p__Fusobacteriota.c__Fusobacteriia.o__Fusobacteriales.f__Leptotrichiaceae	antibiotics	No	-0.189009	0.287258	152	149	0.511773	0.781651	fatigue
d__Bacteria.p__Actinobacteriota.c__Actinobacteria.o__Actinomycetales.f__Actinomycetaceae	child_age_years	child_age_years	-0.0492449	0.0839035	152	150	0.558322	0.781651	fatigue
d__Bacteria.p__Actinobacteriota.c__Actinobacteria.o__Actinomycetales.f__Actinomycetaceae	pedsql_fatigue	pedsql_fatigue	0.0610363	0.0892176	152	150	0.49517	0.781651	fatigue
d__Bacteria.p__Fusobacteriota.c__Fusobacteriia.o__Fusobacteriales.f__Leptotrichiaceae	c_section	No	-0.15135	0.317514	152	149	0.634434	0.784363	fatigue
d__Bacteria.p__Fusobacteriota.c__Fusobacteriia.o__Fusobacteriales.f__Leptotrichiaceae	CA:log_cortisol	CA:log_cortisol	-0.0592682	0.128056	152	149	0.644298	0.784363	fatigue
d__Bacteria.p__Actinobacteriota.c__Actinobacteria.o__Actinomycetales.f__Actinomycetaceae	breastfeeding	DK or NA	0.205667	0.409337	152	150	0.61625	0.784363	fatigue
d__Bacteria.p__Fusobacteriota.c__Fusobacteriia.o__Fusobacteriales.f__Leptotrichiaceae	pedsql_fatigue	pedsql_fatigue	0.0299384	0.100239	152	149	0.765692	0.886593	fatigue
d__Bacteria.p__Actinobacteriota.c__Actinobacteria.o__Actinomycetales.f__Actinomycetaceae	covid_impact	covid_impact	-0.022379	0.0845121	152	150	0.791601	0.886593	fatigue
d__Bacteria.p__Fusobacteriota.c__Fusobacteriia.o__Fusobacteriales.f__Leptotrichiaceae	child_sex	male	-0.0297183	0.18723	152	149	0.874143	0.941385	fatigue
d__Bacteria.p__Fusobacteriota.c__Fusobacteriia.o__Fusobacteriales.f__Leptotrichiaceae	covid_impact	covid_impact	0.00208482	0.0949522	152	149	0.982518	0.99885	fatigue
d__Bacteria.p__Actinobacteriota.c__Actinobacteria.o__Actinomycetales.f__Actinomycetaceae	c_section	No	-0.0004082	0.282603	152	150	0.99885	0.99885	fatigue
d__Bacteria.p__Fusobacteriota.c__Fusobacteriia.o__Fusobacteriales.f__Leptotrichiaceae	CA_group	CA_group	-0.608118	0.169323	152	149	0.00047493	0.00664906	internalizing
d__Bacteria.p__Actinobacteriota.c__Actinobacteria.o__Actinomycetales.f__Actinomycetaceae	CA_group	CA_group	-0.552715	0.151714	152	150	0.00039666	0.00664906	internalizing
d__Bacteria.p__Fusobacteriota.c__Fusobacteriia.o__Fusobacteriales.f__Leptotrichiaceae	log_cortisol	log_cortisol	0.212312	0.117374	152	149	0.072936	0.456331	internalizing
d__Bacteria.p__Actinobacteriota.c__Actinobacteria.o__Actinomycetales.f__Actinomycetaceae	breastfeeding	formula	0.613742	0.329458	152	150	0.0648839	0.456331	internalizing
d__Bacteria.p__Actinobacteriota.c__Actinobacteria.o__Actinomycetales.f__Actinomycetaceae	CA:log_cortisol	CA:log_cortisol	-0.180355	0.10267	152	150	0.0814877	0.456331	internalizing
d__Bacteria.p__Fusobacteriota.c__Fusobacteriia.o__Fusobacteriales.f__Leptotrichiaceae	breastfeeding	combination	-0.416802	0.274334	152	149	0.131268	0.522025	internalizing
d__Bacteria.p__Actinobacteriota.c__Actinobacteria.o__Actinomycetales.f__Actinomycetaceae	child_sex	male	0.258184	0.169473	152	150	0.130234	0.522025	internalizing
d__Bacteria.p__Actinobacteriota.c__Actinobacteria.o__Actinomycetales.f__Actinomycetaceae	antibiotics	Yes	-0.590723	0.406916	152	150	0.14915	0.522025	internalizing
d__Bacteria.p__Fusobacteriota.c__Fusobacteriia.o__Fusobacteriales.f__Leptotrichiaceae	c_section	Yes	-0.436652	0.348547	152	149	0.212682	0.546665	internalizing
d__Bacteria.p__Actinobacteriota.c__Actinobacteria.o__Actinomycetales.f__Actinomycetaceae	breastfeeding	combination	-0.293811	0.245804	152	150	0.234285	0.546665	internalizing
d__Bacteria.p__Actinobacteriota.c__Actinobacteria.o__Actinomycetales.f__Actinomycetaceae	c_section	Yes	-0.394438	0.312299	152	150	0.208992	0.546665	internalizing
d__Bacteria.p__Actinobacteriota.c__Actinobacteria.o__Actinomycetales.f__Actinomycetaceae	antibiotics	No	-0.321509	0.262505	152	150	0.22302	0.546665	internalizing
d__Bacteria.p__Fusobacteriota.c__Fusobacteriia.o__Fusobacteriales.f__Leptotrichiaceae	breastfeeding	DK or NA	0.47562	0.48088	152	149	0.32459	0.572309	internalizing
d__Bacteria.p__Fusobacteriota.c__Fusobacteriia.o__Fusobacteriales.f__Leptotrichiaceae	breastfeeding	formula	0.398946	0.367698	152	149	0.280069	0.572309	internalizing
d__Bacteria.p__Fusobacteriota.c__Fusobacteriia.o__Fusobacteriales.f__Leptotrichiaceae	antibiotics	Yes	-0.447718	0.454147	152	149	0.326161	0.572309	internalizing
d__Bacteria.p__Fusobacteriota.c__Fusobacteriia.o__Fusobacteriales.f__Leptotrichiaceae	CA:log_cortisol	CA:log_cortisol	-0.11242	0.114587	152	149	0.328493	0.572309	internalizing
d__Bacteria.p__Actinobacteriota.c__Actinobacteria.o__Actinomycetales.f__Actinomycetaceae	log_cortisol	log_cortisol	0.0991873	0.105167	152	150	0.347474	0.572309	internalizing
d__Bacteria.p__Fusobacteriota.c__Fusobacteriia.o__Fusobacteriales.f__Leptotrichiaceae	child_age_years	child_age_years	0.0458698	0.0950108	152	149	0.630114	0.883874	internalizing
d__Bacteria.p__Fusobacteriota.c__Fusobacteriia.o__Fusobacteriales.f__Leptotrichiaceae	antibiotics	No	-0.154314	0.292974	152	149	0.599347	0.883874	internalizing
d__Bacteria.p__Fusobacteriota.c__Fusobacteriia.o__Fusobacteriales.f__Leptotrichiaceae	covid_impact	covid_impact	0.04264	0.0966351	152	149	0.659815	0.883874	internalizing
d__Bacteria.p__Actinobacteriota.c__Actinobacteria.o__Actinomycetales.f__Actinomycetaceae	child_age_years	child_age_years	-0.0335176	0.0851298	152	150	0.694472	0.883874	internalizing
d__Bacteria.p__Actinobacteriota.c__Actinobacteria.o__Actinomycetales.f__Actinomycetaceae	breastfeeding	DK or NA	0.184151	0.430869	152	150	0.669846	0.883874	internalizing
d__Bacteria.p__Fusobacteriota.c__Fusobacteriia.o__Fusobacteriales.f__Leptotrichiaceae	c_section	No	-0.0790455	0.328056	152	149	0.809997	0.944997	internalizing
d__Bacteria.p__Actinobacteriota.c__Actinobacteria.o__Actinomycetales.f__Actinomycetaceae	covid_impact	covid_impact	-0.0239941	0.0865852	152	150	0.78216	0.944997	internalizing
d__Bacteria.p__Fusobacteriota.c__Fusobacteriia.o__Fusobacteriales.f__Leptotrichiaceae	child_sex	male	0.00900771	0.189144	152	149	0.962094	0.979224	internalizing
d__Bacteria.p__Fusobacteriota.c__Fusobacteriia.o__Fusobacteriales.f__Leptotrichiaceae	internalizing	internalizing	0.00284113	0.100416	152	149	0.977474	0.979224	internalizing
d__Bacteria.p__Actinobacteriota.c__Actinobacteria.o__Actinomycetales.f__Actinomycetaceae	c_section	No	-0.0329148	0.293939	152	150	0.911024	0.979224	internalizing
d__Bacteria.p__Actinobacteriota.c__Actinobacteria.o__Actinomycetales.f__Actinomycetaceae	internalizing	internalizing	-0.0023479	0.0899729	152	150	0.979224	0.979224	internalizing
d__Bacteria.p__Fusobacteriota.c__Fusobacteriia.o__Fusobacteriales.f__Leptotrichiaceae	CA_group	CA_group	-0.623947	0.167642	152	149	0.00029947	0.00419252	somatic
d__Bacteria.p__Actinobacteriota.c__Actinobacteria.o__Actinomycetales.f__Actinomycetaceae	CA_group	CA_group	-0.560292	0.150484	152	150	0.00029801	0.00419252	somatic
d__Bacteria.p__Fusobacteriota.c__Fusobacteriia.o__Fusobacteriales.f__Leptotrichiaceae	log_cortisol	log_cortisol	0.211333	0.116805	152	149	0.0728506	0.442459	somatic
d__Bacteria.p__Actinobacteriota.c__Actinobacteria.o__Actinomycetales.f__Actinomycetaceae	breastfeeding	formula	0.627548	0.327097	152	150	0.0573602	0.442459	somatic
d__Bacteria.p__Actinobacteriota.c__Actinobacteria.o__Actinomycetales.f__Actinomycetaceae	CA:log_cortisol	CA:log_cortisol	-0.181281	0.102351	152	150	0.0790105	0.442459	somatic
d__Bacteria.p__Fusobacteriota.c__Fusobacteriia.o__Fusobacteriales.f__Leptotrichiaceae	breastfeeding	combination	-0.428572	0.272735	152	149	0.118662	0.553358	somatic
d__Bacteria.p__Actinobacteriota.c__Actinobacteria.o__Actinomycetales.f__Actinomycetaceae	child_sex	male	0.247789	0.16864	152	150	0.144295	0.553358	somatic
d__Bacteria.p__Actinobacteriota.c__Actinobacteria.o__Actinomycetales.f__Actinomycetaceae	antibiotics	Yes	-0.571512	0.402439	152	150	0.158102	0.553358	somatic
d__Bacteria.p__Fusobacteriota.c__Fusobacteriia.o__Fusobacteriales.f__Leptotrichiaceae	c_section	Yes	-0.446166	0.34664	152	149	0.20047	0.561316	somatic
d__Bacteria.p__Actinobacteriota.c__Actinobacteria.o__Actinomycetales.f__Actinomycetaceae	c_section	Yes	-0.407606	0.311161	152	150	0.192654	0.561316	somatic
d__Bacteria.p__Fusobacteriota.c__Fusobacteriia.o__Fusobacteriales.f__Leptotrichiaceae	breastfeeding	formula	0.406468	0.364392	152	149	0.266825	0.5747	somatic
d__Bacteria.p__Actinobacteriota.c__Actinobacteria.o__Actinomycetales.f__Actinomycetaceae	breastfeeding	combination	-0.284683	0.244821	152	150	0.247152	0.5747	somatic
d__Bacteria.p__Actinobacteriota.c__Actinobacteria.o__Actinomycetales.f__Actinomycetaceae	antibiotics	No	-0.317872	0.263048	152	150	0.229205	0.5747	somatic
d__Bacteria.p__Fusobacteriota.c__Fusobacteriia.o__Fusobacteriales.f__Leptotrichiaceae	breastfeeding	DK or NA	0.490676	0.47881	152	149	0.307477	0.584164	somatic
d__Bacteria.p__Fusobacteriota.c__Fusobacteriia.o__Fusobacteriales.f__Leptotrichiaceae	antibiotics	Yes	-0.416526	0.448325	152	149	0.354671	0.584164	somatic
d__Bacteria.p__Fusobacteriota.c__Fusobacteriia.o__Fusobacteriales.f__Leptotrichiaceae	CA:log_cortisol	CA:log_cortisol	-0.112574	0.114021	152	149	0.325431	0.584164	somatic
d__Bacteria.p__Actinobacteriota.c__Actinobacteria.o__Actinomycetales.f__Actinomycetaceae	log_cortisol	log_cortisol	0.0993828	0.10485	152	150	0.345062	0.584164	somatic
d__Bacteria.p__Fusobacteriota.c__Fusobacteriia.o__Fusobacteriales.f__Leptotrichiaceae	child_age_years	child_age_years	0.0429027	0.0945766	152	149	0.650895	0.844067	somatic
d__Bacteria.p__Fusobacteriota.c__Fusobacteriia.o__Fusobacteriales.f__Leptotrichiaceae	antibiotics	No	-0.128037	0.29304	152	149	0.662931	0.844067	somatic
d__Bacteria.p__Fusobacteriota.c__Fusobacteriia.o__Fusobacteriales.f__Leptotrichiaceae	covid_impact	covid_impact	0.0371521	0.0939957	152	149	0.693341	0.844067	somatic
d__Bacteria.p__Fusobacteriota.c__Fusobacteriia.o__Fusobacteriales.f__Leptotrichiaceae	somatic_complaints	somatic_complaints	0.0403714	0.098725	152	149	0.683304	0.844067	somatic
d__Bacteria.p__Actinobacteriota.c__Actinobacteria.o__Actinomycetales.f__Actinomycetaceae	child_age_years	child_age_years	-0.0412242	0.0848967	152	150	0.628128	0.844067	somatic
d__Bacteria.p__Actinobacteriota.c__Actinobacteria.o__Actinomycetales.f__Actinomycetaceae	breastfeeding	DK or NA	0.198018	0.429804	152	150	0.645815	0.844067	somatic
d__Bacteria.p__Fusobacteriota.c__Fusobacteriia.o__Fusobacteriales.f__Leptotrichiaceae	c_section	No	-0.102161	0.327467	152	149	0.755589	0.881521	somatic
d__Bacteria.p__Actinobacteriota.c__Actinobacteria.o__Actinomycetales.f__Actinomycetaceae	covid_impact	covid_impact	-0.0204261	0.0843753	152	150	0.809117	0.905105	somatic
d__Bacteria.p__Actinobacteriota.c__Actinobacteria.o__Actinomycetales.f__Actinomycetaceae	somatic_complaints	somatic_complaints	0.0178782	0.0886205	152	150	0.840454	0.905105	somatic
d__Bacteria.p__Actinobacteriota.c__Actinobacteria.o__Actinomycetales.f__Actinomycetaceae	c_section	No	-0.0337667	0.293951	152	150	0.908734	0.942391	somatic
d__Bacteria.p__Fusobacteriota.c__Fusobacteriia.o__Fusobacteriales.f__Leptotrichiaceae	child_sex	male	0.00431758	0.187868	152	149	0.981702	0.981702	somatic
d__Bacteria.p__Actinobacteriota.c__Actinobacteria.o__Actinomycetales.f__Actinomycetaceae.g__Actinomyces	CA_group	CA_group	-0.534223	0.141249	152	150	0.00024062	0.00673744	fatigue
d__Bacteria.p__Fusobacteriota.c__Fusobacteriia.o__Fusobacteriales.f__Leptotrichiaceae.g__Leptotrichia	CA_group	CA_group	-0.549301	0.162144	152	150	0.00094498	0.0132297	fatigue
d__Bacteria.p__Actinobacteriota.c__Actinobacteria.o__Actinomycetales.f__Actinomycetaceae.g__Actinomyces	breastfeeding	formula	0.658831	0.302532	152	150	0.0313196	0.292316	fatigue
d__Bacteria.p__Fusobacteriota.c__Fusobacteriia.o__Fusobacteriales.f__Leptotrichiaceae.g__Leptotrichia	log_cortisol	log_cortisol	0.213234	0.117124	152	150	0.0710816	0.432384	fatigue
d__Bacteria.p__Actinobacteriota.c__Actinobacteria.o__Actinomycetales.f__Actinomycetaceae.g__Actinomyces	CA:log_cortisol	CA:log_cortisol	-0.198198	0.111228	152	150	0.0772115	0.432384	fatigue
d__Bacteria.p__Fusobacteriota.c__Fusobacteriia.o__Fusobacteriales.f__Leptotrichiaceae.g__Leptotrichia	child_age_years	child_age_years	0.135531	0.0939931	152	150	0.151843	0.514044	fatigue
d__Bacteria.p__Fusobacteriota.c__Fusobacteriia.o__Fusobacteriales.f__Leptotrichiaceae.g__Leptotrichia	breastfeeding	combination	-0.348554	0.271708	152	150	0.201946	0.514044	fatigue
d__Bacteria.p__Fusobacteriota.c__Fusobacteriia.o__Fusobacteriales.f__Leptotrichiaceae.g__Leptotrichia	c_section	Yes	-0.534348	0.333984	152	150	0.112161	0.514044	fatigue
d__Bacteria.p__Actinobacteriota.c__Actinobacteria.o__Actinomycetales.f__Actinomycetaceae.g__Actinomyces	child_sex	male	0.232184	0.162625	152	150	0.155885	0.514044	fatigue
d__Bacteria.p__Actinobacteriota.c__Actinobacteria.o__Actinomycetales.f__Actinomycetaceae.g__Actinomyces	c_section	Yes	-0.38775	0.290944	152	150	0.185064	0.514044	fatigue
d__Bacteria.p__Actinobacteriota.c__Actinobacteria.o__Actinomycetales.f__Actinomycetaceae.g__Actinomyces	antibiotics	Yes	-0.506384	0.387713	152	150	0.193943	0.514044	fatigue
d__Bacteria.p__Fusobacteriota.c__Fusobacteriia.o__Fusobacteriales.f__Leptotrichiaceae.g__Leptotrichia	antibiotics	Yes	-0.502252	0.445068	152	150	0.261295	0.609687	fatigue
d__Bacteria.p__Actinobacteriota.c__Actinobacteria.o__Actinomycetales.f__Actinomycetaceae.g__Actinomyces	antibiotics	No	-0.244164	0.249508	152	150	0.329693	0.710107	fatigue
d__Bacteria.p__Fusobacteriota.c__Fusobacteriia.o__Fusobacteriales.f__Leptotrichiaceae.g__Leptotrichia	breastfeeding	DK or NA	0.309697	0.458561	152	150	0.500699	0.771633	fatigue
d__Bacteria.p__Fusobacteriota.c__Fusobacteriia.o__Fusobacteriales.f__Leptotrichiaceae.g__Leptotrichia	breastfeeding	formula	0.258127	0.347286	152	150	0.458726	0.771633	fatigue
d__Bacteria.p__Fusobacteriota.c__Fusobacteriia.o__Fusobacteriales.f__Leptotrichiaceae.g__Leptotrichia	CA:log_cortisol	CA:log_cortisol	-0.0839918	0.127682	152	150	0.511874	0.771633	fatigue
d__Bacteria.p__Actinobacteriota.c__Actinobacteria.o__Actinomycetales.f__Actinomycetaceae.g__Actinomyces	breastfeeding	combination	-0.193953	0.236693	152	150	0.414115	0.771633	fatigue
d__Bacteria.p__Actinobacteriota.c__Actinobacteria.o__Actinomycetales.f__Actinomycetaceae.g__Actinomyces	log_cortisol	log_cortisol	0.0795681	0.10203	152	150	0.436967	0.771633	fatigue
d__Bacteria.p__Actinobacteriota.c__Actinobacteria.o__Actinomycetales.f__Actinomycetaceae.g__Actinomyces	pedsql_fatigue	pedsql_fatigue	0.0556882	0.0870663	152	150	0.523608	0.771633	fatigue
d__Bacteria.p__Fusobacteriota.c__Fusobacteriia.o__Fusobacteriales.f__Leptotrichiaceae.g__Leptotrichia	antibiotics	No	-0.150818	0.286419	152	150	0.599436	0.818501	fatigue
d__Bacteria.p__Actinobacteriota.c__Actinobacteria.o__Actinomycetales.f__Actinomycetaceae.g__Actinomyces	breastfeeding	DK or NA	0.190869	0.399467	152	150	0.633627	0.818501	fatigue
d__Bacteria.p__Actinobacteriota.c__Actinobacteria.o__Actinomycetales.f__Actinomycetaceae.g__Actinomyces	covid_impact	covid_impact	-0.0383088	0.0824742	152	150	0.643108	0.818501	fatigue
d__Bacteria.p__Fusobacteriota.c__Fusobacteriia.o__Fusobacteriales.f__Leptotrichiaceae.g__Leptotrichia	c_section	No	-0.117191	0.316586	152	150	0.711887	0.851529	fatigue
d__Bacteria.p__Actinobacteriota.c__Actinobacteria.o__Actinomycetales.f__Actinomycetaceae.g__Actinomyces	child_age_years	child_age_years	-0.0283357	0.0818803	152	150	0.729882	0.851529	fatigue
d__Bacteria.p__Fusobacteriota.c__Fusobacteriia.o__Fusobacteriales.f__Leptotrichiaceae.g__Leptotrichia	child_sex	male	-0.0547233	0.186683	152	150	0.769909	0.862298	fatigue
d__Bacteria.p__Fusobacteriota.c__Fusobacteriia.o__Fusobacteriales.f__Leptotrichiaceae.g__Leptotrichia	covid_impact	covid_impact	-0.0213507	0.0946748	152	150	0.821949	0.885175	fatigue
d__Bacteria.p__Fusobacteriota.c__Fusobacteriia.o__Fusobacteriales.f__Leptotrichiaceae.g__Leptotrichia	pedsql_fatigue	pedsql_fatigue	0.0113988	0.0999462	152	150	0.909383	0.916681	fatigue
d__Bacteria.p__Actinobacteriota.c__Actinobacteria.o__Actinomycetales.f__Actinomycetaceae.g__Actinomyces	c_section	No	-0.0289105	0.275788	152	150	0.916681	0.916681	fatigue
d__Bacteria.p__Fusobacteriota.c__Fusobacteriia.o__Fusobacteriales.f__Leptotrichiaceae.g__Leptotrichia	CA_group	CA_group	-0.595004	0.168965	152	150	0.00060443	0.00846205	internalizing
d__Bacteria.p__Actinobacteriota.c__Actinobacteria.o__Actinomycetales.f__Actinomycetaceae.g__Actinomyces	CA_group	CA_group	-0.523666	0.147987	152	150	0.00056997	0.00846205	internalizing
d__Bacteria.p__Fusobacteriota.c__Fusobacteriia.o__Fusobacteriales.f__Leptotrichiaceae.g__Leptotrichia	c_section	Yes	-0.474363	0.34781	152	150	0.175124	0.54483	internalizing
d__Bacteria.p__Fusobacteriota.c__Fusobacteriia.o__Fusobacteriales.f__Leptotrichiaceae.g__Leptotrichia	log_cortisol	log_cortisol	0.20397	0.117126	152	150	0.0841222	0.54483	internalizing
d__Bacteria.p__Actinobacteriota.c__Actinobacteria.o__Actinomycetales.f__Actinomycetaceae.g__Actinomyces	child_sex	male	0.257165	0.16531	152	150	0.122381	0.54483	internalizing
d__Bacteria.p__Actinobacteriota.c__Actinobacteria.o__Actinomycetales.f__Actinomycetaceae.g__Actinomyces	breastfeeding	formula	0.599498	0.321365	152	150	0.0645172	0.54483	internalizing
d__Bacteria.p__Actinobacteriota.c__Actinobacteria.o__Actinomycetales.f__Actinomycetaceae.g__Actinomyces	c_section	Yes	-0.424151	0.304627	152	150	0.166345	0.54483	internalizing
d__Bacteria.p__Actinobacteriota.c__Actinobacteria.o__Actinomycetales.f__Actinomycetaceae.g__Actinomyces	antibiotics	Yes	-0.592032	0.39692	152	150	0.138395	0.54483	internalizing
d__Bacteria.p__Actinobacteriota.c__Actinobacteria.o__Actinomycetales.f__Actinomycetaceae.g__Actinomyces	CA:log_cortisol	CA:log_cortisol	-0.165913	0.100148	152	150	0.100155	0.54483	internalizing
d__Bacteria.p__Fusobacteriota.c__Fusobacteriia.o__Fusobacteriales.f__Leptotrichiaceae.g__Leptotrichia	child_age_years	child_age_years	0.104669	0.0948098	152	150	0.271772	0.546456	internalizing
d__Bacteria.p__Fusobacteriota.c__Fusobacteriia.o__Fusobacteriales.f__Leptotrichiaceae.g__Leptotrichia	breastfeeding	combination	-0.33626	0.273754	152	150	0.221687	0.546456	internalizing
d__Bacteria.p__Fusobacteriota.c__Fusobacteriia.o__Fusobacteriales.f__Leptotrichiaceae.g__Leptotrichia	breastfeeding	formula	0.433652	0.366921	152	150	0.239556	0.546456	internalizing
d__Bacteria.p__Fusobacteriota.c__Fusobacteriia.o__Fusobacteriales.f__Leptotrichiaceae.g__Leptotrichia	CA:log_cortisol	CA:log_cortisol	-0.127344	0.114345	152	150	0.267606	0.546456	internalizing
d__Bacteria.p__Actinobacteriota.c__Actinobacteria.o__Actinomycetales.f__Actinomycetaceae.g__Actinomyces	antibiotics	No	-0.281821	0.256056	152	150	0.273228	0.546456	internalizing
d__Bacteria.p__Fusobacteriota.c__Fusobacteriia.o__Fusobacteriales.f__Leptotrichiaceae.g__Leptotrichia	breastfeeding	DK or NA	0.449729	0.479863	152	150	0.350506	0.580974	internalizing
d__Bacteria.p__Fusobacteriota.c__Fusobacteriia.o__Fusobacteriales.f__Leptotrichiaceae.g__Leptotrichia	antibiotics	Yes	-0.458014	0.453186	152	150	0.314183	0.580974	internalizing
d__Bacteria.p__Actinobacteriota.c__Actinobacteria.o__Actinomycetales.f__Actinomycetaceae.g__Actinomyces	breastfeeding	combination	-0.223668	0.239765	152	150	0.352734	0.580974	internalizing
d__Bacteria.p__Actinobacteriota.c__Actinobacteria.o__Actinomycetales.f__Actinomycetaceae.g__Actinomyces	log_cortisol	log_cortisol	0.0765076	0.102584	152	150	0.457219	0.711229	internalizing
d__Bacteria.p__Actinobacteriota.c__Actinobacteria.o__Actinomycetales.f__Actinomycetaceae.g__Actinomyces	covid_impact	covid_impact	-0.044874	0.0844582	152	150	0.596166	0.87856	internalizing
d__Bacteria.p__Fusobacteriota.c__Fusobacteriia.o__Fusobacteriales.f__Leptotrichiaceae.g__Leptotrichia	antibiotics	No	-0.104769	0.292354	152	150	0.72069	0.976245	internalizing
d__Bacteria.p__Actinobacteriota.c__Actinobacteria.o__Actinomycetales.f__Actinomycetaceae.g__Actinomyces	breastfeeding	DK or NA	0.14416	0.420285	152	150	0.732184	0.976245	internalizing
d__Bacteria.p__Fusobacteriota.c__Fusobacteriia.o__Fusobacteriales.f__Leptotrichiaceae.g__Leptotrichia	child_sex	male	-0.025835	0.188744	152	150	0.891352	0.989571	internalizing
d__Bacteria.p__Fusobacteriota.c__Fusobacteriia.o__Fusobacteriales.f__Leptotrichiaceae.g__Leptotrichia	c_section	No	-0.0599278	0.327362	152	150	0.855053	0.989571	internalizing
d__Bacteria.p__Fusobacteriota.c__Fusobacteriia.o__Fusobacteriales.f__Leptotrichiaceae.g__Leptotrichia	covid_impact	covid_impact	0.00924948	0.0964307	152	150	0.923743	0.989571	internalizing
d__Bacteria.p__Fusobacteriota.c__Fusobacteriia.o__Fusobacteriales.f__Leptotrichiaceae.g__Leptotrichia	internalizing	internalizing	0.00567443	0.100204	152	150	0.954933	0.989571	internalizing
d__Bacteria.p__Actinobacteriota.c__Actinobacteria.o__Actinomycetales.f__Actinomycetaceae.g__Actinomyces	child_age_years	child_age_years	-0.0089749	0.0830385	152	150	0.914109	0.989571	internalizing
d__Bacteria.p__Actinobacteriota.c__Actinobacteria.o__Actinomycetales.f__Actinomycetaceae.g__Actinomyces	c_section	No	-0.0727627	0.286718	152	150	0.800094	0.989571	internalizing
d__Bacteria.p__Actinobacteriota.c__Actinobacteria.o__Actinomycetales.f__Actinomycetaceae.g__Actinomyces	internalizing	internalizing	0.00114948	0.0877626	152	150	0.989571	0.989571	internalizing
d__Bacteria.p__Fusobacteriota.c__Fusobacteriia.o__Fusobacteriales.f__Leptotrichiaceae.g__Leptotrichia	CA_group	CA_group	-0.615172	0.167184	152	150	0.00034788	0.00618646	somatic
d__Bacteria.p__Actinobacteriota.c__Actinobacteria.o__Actinomycetales.f__Actinomycetaceae.g__Actinomyces	CA_group	CA_group	-0.530245	0.146825	152	150	0.00044189	0.00618646	somatic
d__Bacteria.p__Fusobacteriota.c__Fusobacteriia.o__Fusobacteriales.f__Leptotrichiaceae.g__Leptotrichia	c_section	Yes	-0.488695	0.345693	152	150	0.159986	0.497733	somatic
d__Bacteria.p__Fusobacteriota.c__Fusobacteriia.o__Fusobacteriales.f__Leptotrichiaceae.g__Leptotrichia	log_cortisol	log_cortisol	0.202744	0.116486	152	150	0.0842724	0.497733	somatic
d__Bacteria.p__Actinobacteriota.c__Actinobacteria.o__Actinomycetales.f__Actinomycetaceae.g__Actinomyces	child_sex	male	0.246553	0.16454	152	150	0.136582	0.497733	somatic
d__Bacteria.p__Actinobacteriota.c__Actinobacteria.o__Actinomycetales.f__Actinomycetaceae.g__Actinomyces	breastfeeding	formula	0.612913	0.319145	152	150	0.0571114	0.497733	somatic
d__Bacteria.p__Actinobacteriota.c__Actinobacteria.o__Actinomycetales.f__Actinomycetaceae.g__Actinomyces	c_section	Yes	-0.437259	0.303596	152	150	0.152333	0.497733	somatic
d__Bacteria.p__Actinobacteriota.c__Actinobacteria.o__Actinomycetales.f__Actinomycetaceae.g__Actinomyces	antibiotics	Yes	-0.574979	0.392655	152	150	0.145653	0.497733	somatic
d__Bacteria.p__Actinobacteriota.c__Actinobacteria.o__Actinomycetales.f__Actinomycetaceae.g__Actinomyces	CA:log_cortisol	CA:log_cortisol	-0.166818	0.099863	152	150	0.0973689	0.497733	somatic
d__Bacteria.p__Fusobacteriota.c__Fusobacteriia.o__Fusobacteriales.f__Leptotrichiaceae.g__Leptotrichia	breastfeeding	combination	-0.348222	0.27199	152	150	0.202858	0.566726	somatic
d__Bacteria.p__Fusobacteriota.c__Fusobacteriia.o__Fusobacteriales.f__Leptotrichiaceae.g__Leptotrichia	breastfeeding	formula	0.445426	0.363397	152	150	0.222642	0.566726	somatic
d__Bacteria.p__Fusobacteriota.c__Fusobacteriia.o__Fusobacteriales.f__Leptotrichiaceae.g__Leptotrichia	child_age_years	child_age_years	0.098996	0.0943183	152	150	0.295962	0.591924	somatic
d__Bacteria.p__Fusobacteriota.c__Fusobacteriia.o__Fusobacteriales.f__Leptotrichiaceae.g__Leptotrichia	CA:log_cortisol	CA:log_cortisol	-0.12771	0.11371	152	150	0.263575	0.591924	somatic
d__Bacteria.p__Actinobacteriota.c__Actinobacteria.o__Actinomycetales.f__Actinomycetaceae.g__Actinomyces	antibiotics	No	-0.279729	0.256653	152	150	0.277882	0.591924	somatic
d__Bacteria.p__Fusobacteriota.c__Fusobacteriia.o__Fusobacteriales.f__Leptotrichiaceae.g__Leptotrichia	breastfeeding	DK or NA	0.470771	0.477502	152	150	0.326116	0.60875	somatic
d__Bacteria.p__Fusobacteriota.c__Fusobacteriia.o__Fusobacteriales.f__Leptotrichiaceae.g__Leptotrichia	antibiotics	Yes	-0.417528	0.4471	152	150	0.352207	0.613353	somatic
d__Bacteria.p__Actinobacteriota.c__Actinobacteria.o__Actinomycetales.f__Actinomycetaceae.g__Actinomyces	breastfeeding	combination	-0.213851	0.238869	152	150	0.372393	0.613353	somatic
d__Bacteria.p__Actinobacteriota.c__Actinobacteria.o__Actinomycetales.f__Actinomycetaceae.g__Actinomyces	log_cortisol	log_cortisol	0.0766133	0.102301	152	150	0.455347	0.708318	somatic
d__Bacteria.p__Fusobacteriota.c__Fusobacteriia.o__Fusobacteriales.f__Leptotrichiaceae.g__Leptotrichia	somatic_complaints	somatic_complaints	0.0542653	0.0984554	152	150	0.58252	0.85845	somatic
d__Bacteria.p__Actinobacteriota.c__Actinobacteria.o__Actinomycetales.f__Actinomycetaceae.g__Actinomyces	covid_impact	covid_impact	-0.0403156	0.082324	152	150	0.625205	0.875287	somatic
d__Bacteria.p__Fusobacteriota.c__Fusobacteriia.o__Fusobacteriales.f__Leptotrichiaceae.g__Leptotrichia	child_sex	male	-0.0339039	0.187355	152	150	0.856696	0.888426	somatic
d__Bacteria.p__Fusobacteriota.c__Fusobacteriia.o__Fusobacteriales.f__Leptotrichiaceae.g__Leptotrichia	c_section	No	-0.0872691	0.326573	152	150	0.789742	0.888426	somatic
d__Bacteria.p__Fusobacteriota.c__Fusobacteriia.o__Fusobacteriales.f__Leptotrichiaceae.g__Leptotrichia	antibiotics	No	-0.0730668	0.29224	152	150	0.802987	0.888426	somatic
d__Bacteria.p__Actinobacteriota.c__Actinobacteria.o__Actinomycetales.f__Actinomycetaceae.g__Actinomyces	child_age_years	child_age_years	-0.0172513	0.0828327	152	150	0.835365	0.888426	somatic
d__Bacteria.p__Actinobacteriota.c__Actinobacteria.o__Actinomycetales.f__Actinomycetaceae.g__Actinomyces	breastfeeding	DK or NA	0.157692	0.419355	152	150	0.707539	0.888426	somatic
d__Bacteria.p__Actinobacteriota.c__Actinobacteria.o__Actinomycetales.f__Actinomycetaceae.g__Actinomyces	c_section	No	-0.0721805	0.286804	152	150	0.801715	0.888426	somatic
d__Bacteria.p__Actinobacteriota.c__Actinobacteria.o__Actinomycetales.f__Actinomycetaceae.g__Actinomyces	somatic_complaints	somatic_complaints	0.019401	0.086466	152	150	0.822836	0.888426	somatic
d__Bacteria.p__Fusobacteriota.c__Fusobacteriia.o__Fusobacteriales.f__Leptotrichiaceae.g__Leptotrichia	covid_impact	covid_impact	0.00404397	0.093739	152	150	0.965659	0.965659	somatic
d__Bacteria.p__Actinobacteriota.c__Actinobacteria.o__Actinomycetales	CA_group	CA_group	-0.542567	0.136853	152	150	0.00012342	0.00172788	fatigue
d__Bacteria.p__Actinobacteriota.c__Actinobacteria.o__Actinomycetales	breastfeeding	formula	0.691934	0.293117	152	150	0.0198048	0.138634	fatigue
d__Bacteria.p__Actinobacteriota.c__Actinobacteria.o__Actinomycetales	CA:log_cortisol	CA:log_cortisol	-0.202713	0.107767	152	150	0.0623119	0.290789	fatigue
d__Bacteria.p__Actinobacteriota.c__Actinobacteria.o__Actinomycetales	child_sex	male	0.203031	0.157564	152	150	0.199951	0.490964	fatigue
d__Bacteria.p__Actinobacteriota.c__Actinobacteria.o__Actinomycetales	breastfeeding	combination	-0.303887	0.229327	152	150	0.187566	0.490964	fatigue
d__Bacteria.p__Actinobacteriota.c__Actinobacteria.o__Actinomycetales	c_section	Yes	-0.284026	0.28189	152	150	0.31562	0.490964	fatigue
d__Bacteria.p__Actinobacteriota.c__Actinobacteria.o__Actinomycetales	antibiotics	No	-0.280437	0.241743	152	150	0.248253	0.490964	fatigue
d__Bacteria.p__Actinobacteriota.c__Actinobacteria.o__Actinomycetales	antibiotics	Yes	-0.397995	0.375647	152	150	0.291435	0.490964	fatigue
d__Bacteria.p__Actinobacteriota.c__Actinobacteria.o__Actinomycetales	log_cortisol	log_cortisol	0.108138	0.0988552	152	150	0.276116	0.490964	fatigue
d__Bacteria.p__Actinobacteriota.c__Actinobacteria.o__Actinomycetales	child_age_years	child_age_years	-0.0582947	0.0793322	152	150	0.463837	0.586527	fatigue
d__Bacteria.p__Actinobacteriota.c__Actinobacteria.o__Actinomycetales	breastfeeding	DK or NA	0.260146	0.387035	152	150	0.502737	0.586527	fatigue
d__Bacteria.p__Actinobacteriota.c__Actinobacteria.o__Actinomycetales	pedsql_fatigue	pedsql_fatigue	0.0658864	0.0843568	152	150	0.436265	0.586527	fatigue
d__Bacteria.p__Actinobacteriota.c__Actinobacteria.o__Actinomycetales	c_section	No	0.0577246	0.267206	152	150	0.829319	0.829319	fatigue
d__Bacteria.p__Actinobacteriota.c__Actinobacteria.o__Actinomycetales	covid_impact	covid_impact	-0.0200716	0.0799076	152	150	0.802087	0.829319	fatigue
d__Bacteria.p__Actinobacteriota.c__Actinobacteria.o__Actinomycetales	CA_group	CA_group	-0.525852	0.143245	152	150	0.00035969	0.0050356	internalizing
d__Bacteria.p__Actinobacteriota.c__Actinobacteria.o__Actinomycetales	breastfeeding	formula	0.636283	0.311067	152	150	0.0429573	0.300701	internalizing
d__Bacteria.p__Actinobacteriota.c__Actinobacteria.o__Actinomycetales	CA:log_cortisol	CA:log_cortisol	-0.178471	0.096939	152	150	0.0680411	0.317525	internalizing
d__Bacteria.p__Actinobacteriota.c__Actinobacteria.o__Actinomycetales	child_sex	male	0.236531	0.160013	152	150	0.141931	0.388134	internalizing
d__Bacteria.p__Actinobacteriota.c__Actinobacteria.o__Actinomycetales	breastfeeding	combination	-0.336646	0.232082	152	150	0.149472	0.388134	internalizing
d__Bacteria.p__Actinobacteriota.c__Actinobacteria.o__Actinomycetales	antibiotics	No	-0.323981	0.247851	152	150	0.193617	0.388134	internalizing
d__Bacteria.p__Actinobacteriota.c__Actinobacteria.o__Actinomycetales	antibiotics	Yes	-0.501702	0.384201	152	150	0.194067	0.388134	internalizing
d__Bacteria.p__Actinobacteriota.c__Actinobacteria.o__Actinomycetales	c_section	Yes	-0.300723	0.294865	152	150	0.30981	0.481926	internalizing
d__Bacteria.p__Actinobacteriota.c__Actinobacteria.o__Actinomycetales	log_cortisol	log_cortisol	0.102655	0.0992964	152	150	0.303264	0.481926	internalizing
d__Bacteria.p__Actinobacteriota.c__Actinobacteria.o__Actinomycetales	child_age_years	child_age_years	-0.0400011	0.0803776	152	150	0.619616	0.788602	internalizing
d__Bacteria.p__Actinobacteriota.c__Actinobacteria.o__Actinomycetales	breastfeeding	DK or NA	0.214586	0.406817	152	150	0.598821	0.788602	internalizing
d__Bacteria.p__Actinobacteriota.c__Actinobacteria.o__Actinomycetales	c_section	No	0.030624	0.27753	152	150	0.912317	0.912317	internalizing
d__Bacteria.p__Actinobacteriota.c__Actinobacteria.o__Actinomycetales	covid_impact	covid_impact	-0.0208934	0.0817518	152	150	0.798713	0.912317	internalizing
d__Bacteria.p__Actinobacteriota.c__Actinobacteria.o__Actinomycetales	internalizing	internalizing	-0.0112775	0.0849504	152	150	0.894606	0.912317	internalizing
d__Bacteria.p__Actinobacteriota.c__Actinobacteria.o__Actinomycetales	CA_group	CA_group	-0.533973	0.142334	152	150	0.00026941	0.00377176	somatic
d__Bacteria.p__Actinobacteriota.c__Actinobacteria.o__Actinomycetales	breastfeeding	formula	0.654792	0.309382	152	150	0.0363221	0.254255	somatic
d__Bacteria.p__Actinobacteriota.c__Actinobacteria.o__Actinomycetales	CA:log_cortisol	CA:log_cortisol	-0.179809	0.0968083	152	150	0.0656506	0.30637	somatic
d__Bacteria.p__Actinobacteriota.c__Actinobacteria.o__Actinomycetales	child_sex	male	0.223319	0.159507	152	150	0.164014	0.421077	somatic
d__Bacteria.p__Actinobacteriota.c__Actinobacteria.o__Actinomycetales	breastfeeding	combination	-0.321148	0.231562	152	150	0.167988	0.421077	somatic
d__Bacteria.p__Actinobacteriota.c__Actinobacteria.o__Actinomycetales	antibiotics	No	-0.323702	0.248802	152	150	0.195677	0.421077	somatic
d__Bacteria.p__Actinobacteriota.c__Actinobacteria.o__Actinomycetales	antibiotics	Yes	-0.4791	0.380644	152	150	0.210539	0.421077	somatic
d__Bacteria.p__Actinobacteriota.c__Actinobacteria.o__Actinomycetales	c_section	Yes	-0.317031	0.29431	152	150	0.283499	0.465218	somatic
d__Bacteria.p__Actinobacteriota.c__Actinobacteria.o__Actinomycetales	log_cortisol	log_cortisol	0.10342	0.0991719	152	150	0.299069	0.465218	somatic
d__Bacteria.p__Actinobacteriota.c__Actinobacteria.o__Actinomycetales	child_age_years	child_age_years	-0.0491361	0.080299	152	150	0.541724	0.727139	somatic
d__Bacteria.p__Actinobacteriota.c__Actinobacteria.o__Actinomycetales	breastfeeding	DK or NA	0.230755	0.406527	152	150	0.571324	0.727139	somatic
d__Bacteria.p__Actinobacteriota.c__Actinobacteria.o__Actinomycetales	c_section	No	0.0336366	0.278032	152	150	0.903903	0.903903	somatic
d__Bacteria.p__Actinobacteriota.c__Actinobacteria.o__Actinomycetales	covid_impact	covid_impact	-0.0160042	0.0798058	152	150	0.84139	0.903903	somatic
d__Bacteria.p__Actinobacteriota.c__Actinobacteria.o__Actinomycetales	somatic_complaints	somatic_complaints	0.0104789	0.0838212	152	150	0.900715	0.903903	somatic
d__Bacteria.p__Actinobacteriota	CA_group	CA_group	-0.312777	0.110186	152	148	0.00529577	0.148282	fatigue
d__Bacteria.p__Actinobacteriota	covid_impact	covid_impact	-0.15319	0.0643367	152	148	0.0187847	0.203898	fatigue
d__Bacteria.p__Fusobacteriota	log_cortisol	log_cortisol	0.15736	0.0677601	152	146	0.0218462	0.203898	fatigue
d__Bacteria.p__Actinobacteriota	antibiotics	Yes	-0.659897	0.302448	152	148	0.031006	0.217042	fatigue
d__Bacteria.p__Actinobacteriota	child_age_years	child_age_years	-0.117722	0.0638734	152	148	0.0677104	0.379178	fatigue
d__Bacteria.p__Actinobacteriota	CA:log_cortisol	CA:log_cortisol	-0.140797	0.086767	152	148	0.107192	0.384133	fatigue
d__Bacteria.p__Fusobacteriota	breastfeeding	combination	-0.253215	0.157192	152	146	0.109752	0.384133	fatigue
d__Bacteria.p__Fusobacteriota	CA_group	CA_group	-0.157318	0.0938059	152	146	0.0960496	0.384133	fatigue
d__Bacteria.p__Actinobacteriota	pedsql_fatigue	pedsql_fatigue	0.0861572	0.0679189	152	148	0.206984	0.643952	fatigue
d__Bacteria.p__Actinobacteriota	child_sex	male	0.128146	0.126861	152	148	0.3144	0.73918	fatigue
d__Bacteria.p__Actinobacteriota	breastfeeding	DK or NA	-0.200627	0.311617	152	148	0.520878	0.73918	fatigue
d__Bacteria.p__Actinobacteriota	breastfeeding	formula	0.171851	0.236	152	148	0.467876	0.73918	fatigue
d__Bacteria.p__Actinobacteriota	c_section	Yes	-0.189547	0.22696	152	148	0.405237	0.73918	fatigue
d__Bacteria.p__Actinobacteriota	antibiotics	No	-0.124753	0.194637	152	148	0.522735	0.73918	fatigue
d__Bacteria.p__Actinobacteriota	log_cortisol	log_cortisol	0.0579454	0.0795922	152	148	0.467968	0.73918	fatigue
d__Bacteria.p__Fusobacteriota	child_age_years	child_age_years	0.0448932	0.0543781	152	146	0.410631	0.73918	fatigue
d__Bacteria.p__Fusobacteriota	breastfeeding	DK or NA	0.219359	0.265292	152	146	0.409907	0.73918	fatigue
d__Bacteria.p__Fusobacteriota	antibiotics	No	0.104868	0.165703	152	146	0.527986	0.73918	fatigue
d__Bacteria.p__Fusobacteriota	CA:log_cortisol	CA:log_cortisol	0.0627739	0.0738684	152	146	0.39707	0.73918	fatigue
d__Bacteria.p__Fusobacteriota	pedsql_fatigue	pedsql_fatigue	0.052411	0.0578222	152	146	0.366473	0.73918	fatigue
d__Bacteria.p__Actinobacteriota	breastfeeding	combination	-0.0903177	0.18464	152	148	0.625596	0.796213	fatigue
d__Bacteria.p__Actinobacteriota	c_section	No	-0.108488	0.215138	152	148	0.614964	0.796213	fatigue
d__Bacteria.p__Fusobacteriota	covid_impact	covid_impact	-0.0229447	0.0547725	152	146	0.676008	0.822966	fatigue
d__Bacteria.p__Fusobacteriota	antibiotics	Yes	-0.0617121	0.257487	152	146	0.810981	0.946145	fatigue
d__Bacteria.p__Fusobacteriota	c_section	No	0.0341222	0.183156	152	146	0.852513	0.954814	fatigue
d__Bacteria.p__Fusobacteriota	child_sex	male	-0.0109667	0.108002	152	146	0.919285	0.958992	fatigue
d__Bacteria.p__Fusobacteriota	breastfeeding	formula	-0.0190177	0.200917	152	146	0.924742	0.958992	fatigue
d__Bacteria.p__Fusobacteriota	c_section	Yes	0.00210542	0.193221	152	146	0.991324	0.991324	fatigue
d__Bacteria.p__Actinobacteriota	antibiotics	Yes	-0.767531	0.30754	152	148	0.0139059	0.129789	internalizing
d__Bacteria.p__Actinobacteriota	covid_impact	covid_impact	-0.165932	0.0654395	152	148	0.0124875	0.129789	internalizing
d__Bacteria.p__Actinobacteriota	CA_group	CA_group	-0.300519	0.114662	152	148	0.00988491	0.129789	internalizing
d__Bacteria.p__Fusobacteriota	log_cortisol	log_cortisol	0.148632	0.0673473	152	146	0.0291893	0.204325	internalizing
d__Bacteria.p__Fusobacteriota	CA_group	CA_group	-0.187294	0.0971549	152	146	0.0562057	0.314752	internalizing
d__Bacteria.p__Actinobacteriota	CA:log_cortisol	CA:log_cortisol	-0.124993	0.0775963	152	148	0.109805	0.439218	internalizing
d__Bacteria.p__Fusobacteriota	breastfeeding	combination	-0.260275	0.157408	152	146	0.100801	0.439218	internalizing
d__Bacteria.p__Actinobacteriota	child_age_years	child_age_years	-0.0934532	0.0643395	152	148	0.148929	0.521253	internalizing
d__Bacteria.p__Actinobacteriota	child_sex	male	0.144252	0.128085	152	148	0.26228	0.642936	internalizing
d__Bacteria.p__Actinobacteriota	breastfeeding	DK or NA	-0.34429	0.325643	152	148	0.29248	0.642936	internalizing
d__Bacteria.p__Actinobacteriota	c_section	Yes	-0.277232	0.236029	152	148	0.242457	0.642936	internalizing
d__Bacteria.p__Actinobacteriota	antibiotics	No	-0.207145	0.198396	152	148	0.298506	0.642936	internalizing
d__Bacteria.p__Fusobacteriota	breastfeeding	DK or NA	0.329502	0.275921	152	146	0.234722	0.642936	internalizing
d__Bacteria.p__Actinobacteriota	c_section	No	-0.18246	0.222153	152	148	0.413064	0.680341	internalizing
d__Bacteria.p__Actinobacteriota	internalizing	internalizing	0.0580599	0.0679998	152	148	0.394875	0.680341	internalizing
d__Bacteria.p__Fusobacteriota	antibiotics	No	0.141527	0.168104	152	146	0.401488	0.680341	internalizing
d__Bacteria.p__Fusobacteriota	CA:log_cortisol	CA:log_cortisol	0.0569473	0.0657483	152	146	0.388113	0.680341	internalizing
d__Bacteria.p__Actinobacteriota	breastfeeding	combination	-0.12031	0.185774	152	148	0.518451	0.691268	internalizing
d__Bacteria.p__Actinobacteriota	log_cortisol	log_cortisol	0.0568288	0.0794834	152	148	0.475989	0.691268	internalizing
d__Bacteria.p__Fusobacteriota	child_age_years	child_age_years	0.0357408	0.0545157	152	146	0.513312	0.691268	internalizing
d__Bacteria.p__Fusobacteriota	internalizing	internalizing	0.0383946	0.0576171	152	146	0.50643	0.691268	internalizing
d__Bacteria.p__Fusobacteriota	breastfeeding	formula	0.0858832	0.21098	152	146	0.684671	0.871399	internalizing
d__Bacteria.p__Actinobacteriota	breastfeeding	formula	0.0408994	0.248998	152	148	0.869802	0.90229	internalizing
d__Bacteria.p__Fusobacteriota	child_sex	male	0.0133516	0.108528	152	146	0.90229	0.90229	internalizing
d__Bacteria.p__Fusobacteriota	c_section	No	0.056111	0.188233	152	146	0.76614	0.90229	internalizing
d__Bacteria.p__Fusobacteriota	c_section	Yes	0.0397359	0.199991	152	146	0.842837	0.90229	internalizing
d__Bacteria.p__Fusobacteriota	antibiotics	Yes	-0.0371992	0.260582	152	146	0.88672	0.90229	internalizing
d__Bacteria.p__Fusobacteriota	covid_impact	covid_impact	-0.0126336	0.0554477	152	146	0.820147	0.90229	internalizing
d__Bacteria.p__Actinobacteriota	covid_impact	covid_impact	-0.166529	0.063107	152	148	0.00939516	0.131532	somatic
d__Bacteria.p__Actinobacteriota	CA_group	CA_group	-0.322722	0.112552	152	148	0.00487205	0.131532	somatic
d__Bacteria.p__Actinobacteriota	antibiotics	Yes	-0.728024	0.300997	152	148	0.0170406	0.159045	somatic
d__Bacteria.p__Fusobacteriota	log_cortisol	log_cortisol	0.147371	0.067224	152	146	0.0302444	0.211711	somatic
d__Bacteria.p__Actinobacteriota	child_age_years	child_age_years	-0.106299	0.0634969	152	148	0.0966565	0.3289	somatic
d__Bacteria.p__Actinobacteriota	CA:log_cortisol	CA:log_cortisol	-0.124758	0.0765518	152	148	0.105718	0.3289	somatic
d__Bacteria.p__Actinobacteriota	somatic_complaints	somatic_complaints	0.115537	0.0662821	152	148	0.0838135	0.3289	somatic
d__Bacteria.p__Fusobacteriota	breastfeeding	combination	-0.256913	0.156965	152	146	0.104239	0.3289	somatic
d__Bacteria.p__Fusobacteriota	CA_group	CA_group	-0.180792	0.0964818	152	146	0.0633241	0.3289	somatic
d__Bacteria.p__Actinobacteriota	c_section	Yes	-0.295333	0.232727	152	148	0.206834	0.579136	somatic
d__Bacteria.p__Fusobacteriota	breastfeeding	DK or NA	0.329468	0.275566	152	146	0.234151	0.59602	somatic
d__Bacteria.p__Actinobacteriota	child_sex	male	0.13314	0.126131	152	148	0.293236	0.652987	somatic
d__Bacteria.p__Actinobacteriota	breastfeeding	DK or NA	-0.316684	0.321464	152	148	0.326493	0.652987	somatic
d__Bacteria.p__Actinobacteriota	c_section	No	-0.218763	0.219855	152	148	0.321674	0.652987	somatic
d__Bacteria.p__Actinobacteriota	breastfeeding	combination	-0.142715	0.183109	152	148	0.437241	0.680153	somatic
d__Bacteria.p__Actinobacteriota	antibiotics	No	-0.165581	0.196742	152	148	0.401636	0.680153	somatic
d__Bacteria.p__Fusobacteriota	antibiotics	No	0.13247	0.168652	152	146	0.43369	0.680153	somatic
d__Bacteria.p__Fusobacteriota	CA:log_cortisol	CA:log_cortisol	0.0571786	0.0656219	152	146	0.385269	0.680153	somatic
d__Bacteria.p__Actinobacteriota	log_cortisol	log_cortisol	0.0530468	0.0784208	152	148	0.500033	0.73689	somatic
d__Bacteria.p__Fusobacteriota	child_age_years	child_age_years	0.0292456	0.054431	152	146	0.592033	0.828846	somatic
d__Bacteria.p__Fusobacteriota	somatic_complaints	somatic_complaints	0.0270261	0.0568185	152	146	0.635162	0.846883	somatic
d__Bacteria.p__Fusobacteriota	breastfeeding	formula	0.0830604	0.209716	152	146	0.692746	0.881677	somatic
d__Bacteria.p__Fusobacteriota	c_section	No	0.0647358	0.188465	152	146	0.731816	0.890907	somatic
d__Bacteria.p__Actinobacteriota	breastfeeding	formula	0.0490993	0.244646	152	148	0.841268	0.912904	somatic
d__Bacteria.p__Fusobacteriota	c_section	Yes	0.0383962	0.199499	152	146	0.847697	0.912904	somatic
d__Bacteria.p__Fusobacteriota	antibiotics	Yes	-0.0523291	0.258021	152	146	0.839619	0.912904	somatic
d__Bacteria.p__Fusobacteriota	child_sex	male	0.0102881	0.108122	152	146	0.924349	0.943189	somatic
d__Bacteria.p__Fusobacteriota	covid_impact	covid_impact	-0.0038629	0.0540967	152	146	0.943189	0.943189	somatic
